# Supplementary material for: 1-Benzoyl-3,3-bis­(2-methyl­prop­yl)thio­urea
Source: Acta Crystallogr Sect E Struct Rep Online. 2011 Feb 12;67(Pt 3):o602. doi: 10.1107/S1600536811004557 (PMC3052116; doi:10.1107/S1600536811004557)
Supplement: Supplementary file 1 [file e-67-0o602-sup1.cif]

##############################################################################
###                                                                        ###
###        Electronic paper (Acta Crystallographica Section E)             ###
###                                                                        ###
##############################################################################
#                                                                            #
# This CIF contains the data in a paper accepted for publication in Acta     #
# Crystallographica Section E. It conforms to the requirements of Notes      #
# for Authors for Section E, and has been peer reviewed under the auspices   #
# of the IUCr Commission on Journals.                                        #
#                                                                            #
# Full details of the Crystallographic Information File format               #
# are given in the paper "The Crystallographic Information File (CIF):       #
# a New Standard Archive File for Crystallography" by S. R. Hall, F. H.      #
# Allen and I. D. Brown [Acta Cryst. (1991), A47, 655-685].                  #
#                                                                            #
# The current version of the core CIF dictionary is obtainable from          #
# ftp://ftp.iucr.org/pub/cif_core.dic. The current version number is 2.4.    #
#                                                                            #
# Software is freely available for graphical display of the structure(s) in  #
# this CIF.  For information consult the CIF home page http://www.iucr.org/  #
# cif/home.html                                                              #
#                                                                            #
# This file may be used for bona fide research purposes within the           #
# scientific community so long as proper attribution is given to the journal # 
# article from which it was obtained.                                        #
#                                                                            #
##############################################################################
                                             
data_global
_audit_creation_method     SHELXL-97
_journal_date_recd_electronic     2011-01-25
_journal_date_accepted     2011-02-07
_journal_name_full     'Acta Crystallographica, Section E'
_journal_year     2011
_journal_volume     67
_journal_issue      3
_journal_page_first     o602
_journal_page_last     o602
_journal_paper_category     QO
_journal_coeditor_code     EZ2230
_publ_contact_author_name     ' Edward RT Tiekink '
_publ_contact_author_address
;
Department of Chemistry, University of Malaya,
50603 Kuala Lumpur, Malaysia
;
_publ_contact_author_email
;
Edward.Tiekink@gmail.com
;
_publ_contact_author_fax     ' +60 3 7967 4193 '
_publ_contact_author_phone     ' +60 3 7967 6775 '
_publ_section_title
;
1-Benzoyl-3,3-bis(2-methylpropyl)thiourea
;
loop_
    _publ_author_name
    _publ_author_footnote
    _publ_author_address
    'N. Selvakumaran' .
;
Department of Chemistry, National Institute of Technology,
Tiruchirappalli 620 015, India
;
    'Karvembu, R.'
;
Additional correspondence author, e-mail: kar@nitt.edu.
;
;
Department of Chemistry, National Institute of Technology,
Tiruchirappalli 620 015, India
;
    'Ng, Seik Weng' .
;
Department of Chemistry, University of Malaya,
50603 Kuala Lumpur, Malaysia
;
    'Tiekink, Edward R. T.' .
;
Department of Chemistry, University of Malaya,
50603 Kuala Lumpur, Malaysia
;
_publ_section_synopsis     .
data_I
_audit_creation_method     SHELXL-97
_chemical_name_systematic
;
1-Benzoyl-3,3-bis(2-methylpropyl)thiourea
;
_chemical_name_common     ?
_chemical_formula_moiety     'C16 H24 N2 O S'
_chemical_formula_sum     'C16 H24 N2 O S'
_chemical_formula_iupac     'C16 H24 N2 O S'
_chemical_formula_weight     292.43
_chemical_melting_point     ?
_symmetry_cell_setting     triclinic
_symmetry_space_group_name_H-M     'P -1'
_symmetry_space_group_name_Hall     '-P 1'
loop_
    _symmetry_equiv_pos_as_xyz
    'x, y, z'
    '-x, -y, -z'
_cell_length_a     8.9331(10)
_cell_length_b     10.1023(9)
_cell_length_c     11.0725(12)
_cell_angle_alpha     105.776(9)
_cell_angle_beta     112.734(10)
_cell_angle_gamma     100.782(9)
_cell_volume     837.47(19)
_cell_formula_units_Z     2
_cell_measurement_reflns_used     1845
_cell_measurement_theta_min     2.2
_cell_measurement_theta_max     29.2
_cell_measurement_temperature     295(2)
_exptl_crystal_description     block
_exptl_crystal_colour     colourless
_exptl_crystal_size_max     0.35
_exptl_crystal_size_mid     0.30
_exptl_crystal_size_min     0.25
_exptl_crystal_density_diffrn     1.160
_exptl_crystal_density_meas     ?
_exptl_crystal_density_method     'not measured'
_exptl_crystal_F_000     316
_exptl_absorpt_coefficient_mu     0.192
_exptl_absorpt_correction_type     multi-scan
_exptl_absorpt_process_details     '(CrysAlis PRO; Agilent, 2010)'
_exptl_absorpt_correction_T_min     0.936
_exptl_absorpt_correction_T_max     0.954
_diffrn_ambient_temperature     295(2)
_diffrn_radiation_type     MoK\a
_diffrn_radiation_wavelength     0.71073
_diffrn_radiation_source     'SuperNova (Mo) X-ray Source'
_diffrn_radiation_monochromator     Mirror
_diffrn_measurement_device_type
;
Agilent Supernova Dual diffractometer with an Atlas detector
;
_diffrn_measurement_method     \w
_diffrn_detector_area_resol_mean     10.4041
_diffrn_reflns_number     6265
_diffrn_reflns_av_R_equivalents     0.025
_diffrn_reflns_av_sigmaI/netI     0.052
_diffrn_reflns_theta_min     2.2
_diffrn_reflns_theta_max     27.5
_diffrn_reflns_theta_full     27.5
_diffrn_measured_fraction_theta_max     0.960
_diffrn_measured_fraction_theta_full     0.960
_diffrn_reflns_limit_h_min     -10
_diffrn_reflns_limit_h_max     11
_diffrn_reflns_limit_k_min     -13
_diffrn_reflns_limit_k_max     12
_diffrn_reflns_limit_l_min     -14
_diffrn_reflns_limit_l_max     12
_diffrn_standards_number     0
_diffrn_standards_interval_count     0
_diffrn_standards_interval_time     0
_diffrn_standards_decay_%     0
_refine_special_details
;
Refinement of <i>F</i>^2^ against ALL reflections. The weighted <i>R</i>-factor
<i>wR</i> and goodness of fit <i>S</i> are based on <i>F</i>^2^, conventional
<i>R</i>-factors <i>R</i> are based on <i>F</i>, with <i>F</i> set to zero for
negative <i>F</i>^2^. The threshold expression of <i>F</i>^2^ >
2\s(<i>F</i>^2^) is used only for calculating <i>R</i>-factors(gt) <i>etc</i>.
and is not relevant to the choice of reflections for refinement.
<i>R</i>-factors based on <i>F</i>^2^ are statistically about twice as large
as those based on <i>F</i>, and <i>R</i>- factors based on ALL data will be
even larger.
;
_reflns_number_total     3693
_reflns_number_gt     2232
_reflns_threshold_expression     I>2\s(I)
_refine_ls_structure_factor_coef     Fsqd
_refine_ls_matrix_type     full
_refine_ls_R_factor_all     0.122
_refine_ls_R_factor_gt     0.074
_refine_ls_wR_factor_gt     0.176
_refine_ls_wR_factor_ref     0.219
_refine_ls_goodness_of_fit_ref     1.04
_refine_ls_restrained_S_all     1.08
_refine_ls_number_reflns     3693
_refine_ls_number_parameters     181
_refine_ls_number_restraints     12
_refine_ls_hydrogen_treatment     constr
_refine_ls_weighting_scheme     calc
_refine_ls_weighting_details
          'calc w=1/[\s^2^(Fo^2^)+(0.078P)^2^+0.7593P] where P=(Fo^2^+2Fc^2^)/3'
_atom_sites_solution_hydrogens     geom
_atom_sites_solution_primary     direct
_atom_sites_solution_secondary     difmap
_refine_ls_shift/su_max     0.001
_refine_ls_shift/su_mean     0.001
_refine_diff_density_max     0.86
_refine_diff_density_min     -0.58
_refine_ls_extinction_method     none
_refine_ls_extinction_coef     ?
loop_
    _atom_type_symbol
    _atom_type_description
    _atom_type_scat_dispersion_real
    _atom_type_scat_dispersion_imag
    _atom_type_scat_source
    'C' 'C' 0.0033 0.0016
                         'International Tables Vol C Tables 4.2.6.8 and 6.1.1.4'
    'H' 'H' 0.0000 0.0000
                         'International Tables Vol C Tables 4.2.6.8 and 6.1.1.4'
    'N' 'N' 0.0061 0.0033
                         'International Tables Vol C Tables 4.2.6.8 and 6.1.1.4'
    'O' 'O' 0.0106 0.0060
                         'International Tables Vol C Tables 4.2.6.8 and 6.1.1.4'
    'S' 'S' 0.1246 0.1234
                         'International Tables Vol C Tables 4.2.6.8 and 6.1.1.4'
_computing_data_collection     'CrysAlis PRO (Agilent, 2010)'
_computing_cell_refinement     'CrysAlis PRO (Agilent, 2010)'
_computing_data_reduction     'CrysAlis PRO (Agilent, 2010)'
_computing_structure_solution     'SHELXS97 (Sheldrick, 2008)'
_computing_structure_refinement     'SHELXL97 (Sheldrick, 2008)'
_computing_molecular_graphics
                      'ORTEP-3 (Farrugia, 1997) and DIAMOND (Brandenburg, 2006)'
_computing_publication_material     'publCIF (Westrip, 2010)'
loop_
    _atom_site_type_symbol
    _atom_site_label
    _atom_site_fract_x
    _atom_site_fract_y
    _atom_site_fract_z
    _atom_site_U_iso_or_equiv
    _atom_site_adp_type
    _atom_site_calc_flag
    _atom_site_refinement_flags
    _atom_site_occupancy
    _atom_site_disorder_assembly
    _atom_site_disorder_group
    S S1 0.74828(14) 0.92803(11) 0.99096(12) 0.0711(4) Uani d . 1 . .
    O O1 0.6998(3) 0.5295(2) 0.7153(3) 0.0585(7) Uani d . 1 . .
    N N1 0.8690(3) 0.7638(3) 0.8494(3) 0.0512(7) Uani d . 1 . .
    H H1 0.9753 0.8236 0.8909 0.061 Uiso calc R 1 . .
    N N2 0.6172(3) 0.7981(3) 0.7098(3) 0.0515(7) Uani d . 1 . .
    C C1 0.9961(4) 0.5699(3) 0.8524(3) 0.0431(7) Uani d . 1 . .
    C C2 0.9697(5) 0.4222(4) 0.8112(4) 0.0535(9) Uani d . 1 . .
    H H2 0.8597 0.3566 0.7487 0.064 Uiso calc R 1 . .
    C C3 1.1045(5) 0.3706(4) 0.8615(5) 0.0653(11) Uani d . 1 . .
    H H3 1.0847 0.2708 0.8335 0.078 Uiso calc R 1 . .
    C C4 1.2664(5) 0.4656(5) 0.9522(5) 0.0669(11) Uani d . 1 . .
    H H4 1.3568 0.4306 0.9866 0.080 Uiso calc R 1 . .
    C C5 1.2961(5) 0.6133(5) 0.9929(5) 0.0661(11) Uani d . 1 . .
    H H5 1.4069 0.6780 1.0542 0.079 Uiso calc R 1 . .
    C C6 1.1618(4) 0.6657(4) 0.9431(4) 0.0538(9) Uani d . 1 . .
    H H6 1.1826 0.7656 0.9705 0.065 Uiso calc R 1 . .
    C C7 0.8421(4) 0.6165(3) 0.7986(3) 0.0426(7) Uani d . 1 . .
    C C8 0.7372(4) 0.8250(3) 0.8392(4) 0.0513(9) Uani d . 1 . .
    C C9 0.6351(4) 0.7432(3) 0.5811(4) 0.0526(9) Uani d D 1 . .
    H H9A 0.5352 0.6588 0.5122 0.063 Uiso calc R 1 . .
    H H9B 0.7353 0.7118 0.6035 0.063 Uiso calc R 1 . .
    C C10 0.6535(5) 0.8564(4) 0.5150(4) 0.0654(11) Uani d D 1 . .
    H H10 0.5463 0.8792 0.4831 0.079 Uiso calc R 1 . .
    C C11 0.6790(7) 0.7906(5) 0.3856(4) 0.0892(15) Uani d D 1 . .
    H H11A 0.5849 0.7025 0.3204 0.134 Uiso calc R 1 . .
    H H11B 0.7847 0.7691 0.4149 0.134 Uiso calc R 1 . .
    H H11C 0.6835 0.8587 0.3403 0.134 Uiso calc R 1 . .
    C C12 0.7998(6) 0.9970(4) 0.6237(5) 0.0877(15) Uani d D 1 . .
    H H12A 0.8091 1.0661 0.5801 0.132 Uiso calc R 1 . .
    H H12B 0.9057 0.9765 0.6583 0.132 Uiso calc R 1 . .
    H H12C 0.7765 1.0367 0.7012 0.132 Uiso calc R 1 . .
    C C13 0.4659(4) 0.8426(4) 0.6909(5) 0.0662(11) Uani d D 1 . .
    H H13A 0.4206 0.8536 0.6005 0.079 Uiso calc R 1 . .
    H H13B 0.5025 0.9377 0.7640 0.079 Uiso calc R 1 . .
    C C14 0.3240(5) 0.7441(4) 0.6949(7) 0.106(2) Uani d D 1 . .
    H H14 0.3640 0.7625 0.7957 0.127 Uiso calc R 1 . .
    C C15 0.1645(5) 0.7914(5) 0.6518(6) 0.0888(15) Uani d D 1 . .
    H H15A 0.1979 0.8950 0.6987 0.133 Uiso calc R 1 . .
    H H15B 0.0863 0.7435 0.6785 0.133 Uiso calc R 1 . .
    H H15C 0.1094 0.7655 0.5512 0.133 Uiso calc R 1 . .
    C C16 0.2816(6) 0.5830(4) 0.6261(6) 0.0816(13) Uani d D 1 . .
    H H16A 0.3853 0.5586 0.6554 0.122 Uiso calc R 1 . .
    H H16B 0.2264 0.5542 0.5251 0.122 Uiso calc R 1 . .
    H H16C 0.2058 0.5330 0.6536 0.122 Uiso calc R 1 . .
loop_
    _atom_site_aniso_label
    _atom_site_aniso_U_11
    _atom_site_aniso_U_22
    _atom_site_aniso_U_33
    _atom_site_aniso_U_12
    _atom_site_aniso_U_13
    _atom_site_aniso_U_23
    S1 0.0676(7) 0.0507(6) 0.0765(7) 0.0191(5) 0.0294(6) 0.0036(5)
    O1 0.0434(13) 0.0383(13) 0.0653(16) 0.0071(11) 0.0031(12) 0.0157(12)
    N1 0.0344(14) 0.0355(15) 0.0622(18) 0.0091(12) 0.0100(13) 0.0078(13)
    N2 0.0364(14) 0.0400(15) 0.0659(19) 0.0137(12) 0.0144(14) 0.0156(14)
    C1 0.0428(17) 0.0444(18) 0.0423(17) 0.0167(15) 0.0181(14) 0.0176(14)
    C2 0.054(2) 0.0427(19) 0.059(2) 0.0190(16) 0.0215(17) 0.0169(17)
    C3 0.069(3) 0.054(2) 0.088(3) 0.034(2) 0.040(2) 0.034(2)
    C4 0.055(2) 0.077(3) 0.089(3) 0.039(2) 0.035(2) 0.046(3)
    C5 0.0419(19) 0.071(3) 0.077(3) 0.0192(19) 0.0186(18) 0.029(2)
    C6 0.0451(19) 0.050(2) 0.060(2) 0.0171(16) 0.0180(16) 0.0193(17)
    C7 0.0417(17) 0.0384(17) 0.0383(16) 0.0125(14) 0.0111(14) 0.0128(14)
    C8 0.0403(17) 0.0325(17) 0.067(2) 0.0098(14) 0.0173(16) 0.0118(16)
    C9 0.0438(18) 0.0412(19) 0.060(2) 0.0136(15) 0.0125(16) 0.0183(17)
    C10 0.055(2) 0.052(2) 0.075(3) 0.0160(18) 0.0104(19) 0.032(2)
    C11 0.113(4) 0.077(3) 0.071(3) 0.025(3) 0.033(3) 0.038(3)
    C12 0.092(3) 0.052(3) 0.089(3) 0.000(2) 0.021(3) 0.030(2)
    C13 0.046(2) 0.057(2) 0.089(3) 0.0247(18) 0.022(2) 0.027(2)
    C14 0.065(3) 0.072(3) 0.203(7) 0.033(3) 0.070(4) 0.065(4)
    C15 0.060(3) 0.097(4) 0.139(5) 0.039(3) 0.057(3) 0.060(4)
    C16 0.071(3) 0.057(3) 0.113(4) 0.012(2) 0.047(3) 0.027(3)
_geom_special_details
;
All e.s.d.'s (except the e.s.d. in the dihedral angle between two l.s. planes)
are estimated using the full covariance matrix. The cell e.s.d.'s are taken
into account individually in the estimation of e.s.d.'s in distances, angles
and torsion angles; correlations between e.s.d.'s in cell parameters are only
used when they are defined by crystal symmetry. An approximate (isotropic)
treatment of cell e.s.d.'s is used for estimating e.s.d.'s involving l.s.
planes.
;
loop_
    _geom_bond_atom_site_label_1
    _geom_bond_atom_site_label_2
    _geom_bond_site_symmetry_2
    _geom_bond_distance
    _geom_bond_publ_flag
    S1 C8 . 1.673(4) ?
    O1 C7 . 1.214(4) ?
    N1 C7 . 1.377(4) ?
    N1 C8 . 1.410(4) ?
    N1 H1 . 0.8800 ?
    N2 C8 . 1.330(4) ?
    N2 C13 . 1.461(4) ?
    N2 C9 . 1.464(5) ?
    C1 C2 . 1.380(5) ?
    C1 C6 . 1.386(5) ?
    C1 C7 . 1.493(4) ?
    C2 C3 . 1.381(5) ?
    C2 H2 . 0.9300 ?
    C3 C4 . 1.362(6) ?
    C3 H3 . 0.9300 ?
    C4 C5 . 1.376(6) ?
    C4 H4 . 0.9300 ?
    C5 C6 . 1.382(5) ?
    C5 H5 . 0.9300 ?
    C6 H6 . 0.9300 ?
    C9 C10 . 1.533(4) ?
    C9 H9A . 0.9700 ?
    C9 H9B . 0.9700 ?
    C10 C12 . 1.528(4) ?
    C10 C11 . 1.529(4) ?
    C10 H10 . 0.9800 ?
    C11 H11A . 0.9600 ?
    C11 H11B . 0.9600 ?
    C11 H11C . 0.9600 ?
    C12 H12A . 0.9600 ?
    C12 H12B . 0.9600 ?
    C12 H12C . 0.9600 ?
    C13 C14 . 1.482(4) ?
    C13 H13A . 0.9700 ?
    C13 H13B . 0.9700 ?
    C14 C16 . 1.498(4) ?
    C14 C15 . 1.530(4) ?
    C14 H14 . 0.9800 ?
    C15 H15A . 0.9600 ?
    C15 H15B . 0.9600 ?
    C15 H15C . 0.9600 ?
    C16 H16A . 0.9600 ?
    C16 H16B . 0.9600 ?
    C16 H16C . 0.9600 ?
loop_
    _geom_angle_atom_site_label_1
    _geom_angle_atom_site_label_2
    _geom_angle_atom_site_label_3
    _geom_angle_site_symmetry_1
    _geom_angle_site_symmetry_3
    _geom_angle
    _geom_angle_publ_flag
    C7 N1 C8 . . 124.2(3) ?
    C7 N1 H1 . . 117.9 ?
    C8 N1 H1 . . 117.9 ?
    C8 N2 C13 . . 120.0(3) ?
    C8 N2 C9 . . 124.2(3) ?
    C13 N2 C9 . . 115.2(3) ?
    C2 C1 C6 . . 118.6(3) ?
    C2 C1 C7 . . 117.4(3) ?
    C6 C1 C7 . . 124.0(3) ?
    C1 C2 C3 . . 120.9(4) ?
    C1 C2 H2 . . 119.6 ?
    C3 C2 H2 . . 119.6 ?
    C4 C3 C2 . . 120.1(4) ?
    C4 C3 H3 . . 119.9 ?
    C2 C3 H3 . . 119.9 ?
    C3 C4 C5 . . 120.0(3) ?
    C3 C4 H4 . . 120.0 ?
    C5 C4 H4 . . 120.0 ?
    C4 C5 C6 . . 120.2(4) ?
    C4 C5 H5 . . 119.9 ?
    C6 C5 H5 . . 119.9 ?
    C5 C6 C1 . . 120.2(3) ?
    C5 C6 H6 . . 119.9 ?
    C1 C6 H6 . . 119.9 ?
    O1 C7 N1 . . 121.4(3) ?
    O1 C7 C1 . . 122.1(3) ?
    N1 C7 C1 . . 116.6(3) ?
    N2 C8 N1 . . 117.1(3) ?
    N2 C8 S1 . . 125.9(3) ?
    N1 C8 S1 . . 117.1(3) ?
    N2 C9 C10 . . 113.3(3) ?
    N2 C9 H9A . . 108.9 ?
    C10 C9 H9A . . 108.9 ?
    N2 C9 H9B . . 108.9 ?
    C10 C9 H9B . . 108.9 ?
    H9A C9 H9B . . 107.7 ?
    C12 C10 C11 . . 112.2(3) ?
    C12 C10 C9 . . 110.9(3) ?
    C11 C10 C9 . . 109.1(3) ?
    C12 C10 H10 . . 108.2 ?
    C11 C10 H10 . . 108.2 ?
    C9 C10 H10 . . 108.2 ?
    C10 C11 H11A . . 109.5 ?
    C10 C11 H11B . . 109.5 ?
    H11A C11 H11B . . 109.5 ?
    C10 C11 H11C . . 109.5 ?
    H11A C11 H11C . . 109.5 ?
    H11B C11 H11C . . 109.5 ?
    C10 C12 H12A . . 109.5 ?
    C10 C12 H12B . . 109.5 ?
    H12A C12 H12B . . 109.5 ?
    C10 C12 H12C . . 109.5 ?
    H12A C12 H12C . . 109.5 ?
    H12B C12 H12C . . 109.5 ?
    N2 C13 C14 . . 116.6(3) ?
    N2 C13 H13A . . 108.1 ?
    C14 C13 H13A . . 108.1 ?
    N2 C13 H13B . . 108.1 ?
    C14 C13 H13B . . 108.1 ?
    H13A C13 H13B . . 107.3 ?
    C13 C14 C16 . . 118.4(4) ?
    C13 C14 C15 . . 111.0(3) ?
    C16 C14 C15 . . 112.5(4) ?
    C13 C14 H14 . . 104.5 ?
    C16 C14 H14 . . 104.5 ?
    C15 C14 H14 . . 104.5 ?
    C14 C15 H15A . . 109.5 ?
    C14 C15 H15B . . 109.5 ?
    H15A C15 H15B . . 109.5 ?
    C14 C15 H15C . . 109.5 ?
    H15A C15 H15C . . 109.5 ?
    H15B C15 H15C . . 109.5 ?
    C14 C16 H16A . . 109.5 ?
    C14 C16 H16B . . 109.5 ?
    H16A C16 H16B . . 109.5 ?
    C14 C16 H16C . . 109.5 ?
    H16A C16 H16C . . 109.5 ?
    H16B C16 H16C . . 109.5 ?
loop_
    _geom_torsion_atom_site_label_1
    _geom_torsion_atom_site_label_2
    _geom_torsion_atom_site_label_3
    _geom_torsion_atom_site_label_4
    _geom_torsion_site_symmetry_1
    _geom_torsion_site_symmetry_2
    _geom_torsion_site_symmetry_3
    _geom_torsion_site_symmetry_4
    _geom_torsion
    _geom_torsion_publ_flag
    C6 C1 C2 C3 . . . . 1.4(5) ?
    C7 C1 C2 C3 . . . . -177.1(3) ?
    C1 C2 C3 C4 . . . . -0.5(6) ?
    C2 C3 C4 C5 . . . . -0.5(6) ?
    C3 C4 C5 C6 . . . . 0.6(7) ?
    C4 C5 C6 C1 . . . . 0.4(6) ?
    C2 C1 C6 C5 . . . . -1.4(5) ?
    C7 C1 C6 C5 . . . . 177.1(3) ?
    C8 N1 C7 O1 . . . . 15.7(5) ?
    C8 N1 C7 C1 . . . . -163.6(3) ?
    C2 C1 C7 O1 . . . . -4.2(5) ?
    C6 C1 C7 O1 . . . . 177.4(3) ?
    C2 C1 C7 N1 . . . . 175.2(3) ?
    C6 C1 C7 N1 . . . . -3.3(5) ?
    C13 N2 C8 N1 . . . . 172.5(3) ?
    C9 N2 C8 N1 . . . . -16.3(5) ?
    C13 N2 C8 S1 . . . . -9.0(5) ?
    C9 N2 C8 S1 . . . . 162.2(3) ?
    C7 N1 C8 N2 . . . . -61.8(5) ?
    C7 N1 C8 S1 . . . . 119.6(3) ?
    C8 N2 C9 C10 . . . . -109.9(4) ?
    C13 N2 C9 C10 . . . . 61.7(4) ?
    N2 C9 C10 C12 . . . . 53.6(4) ?
    N2 C9 C10 C11 . . . . 177.6(3) ?
    C8 N2 C13 C14 . . . . -82.1(5) ?
    C9 N2 C13 C14 . . . . 105.9(4) ?
    N2 C13 C14 C16 . . . . -39.2(7) ?
    N2 C13 C14 C15 . . . . -171.4(4) ?
loop_
    _geom_hbond_atom_site_label_D
    _geom_hbond_atom_site_label_H
    _geom_hbond_atom_site_label_A
    _geom_hbond_site_symmetry_A
    _geom_hbond_distance_DH
    _geom_hbond_distance_HA
    _geom_hbond_distance_DA
    _geom_hbond_angle_DHA
    N1 H1 S1 2_777 0.88 2.74 3.586(3) 162
    C9 H9a O1 2_666 0.97 2.49 3.424(5) 162
