# Supplementary material for: 1-Benzoyl-3,3-bis­(2-methyl­prop­yl)thio­urea
Source: Acta Crystallogr Sect E Struct Rep Online. 2011 Feb 12;67(Pt 3):o602. doi: 10.1107/S1600536811004557 (PMC3052116; doi:10.1107/S1600536811004557)
Supplement: Supplementary file 2 [file e-67-0o602-Isup2.hkl]

# 
# h,k,l, Fc-squared, Fo-squared, sigma(Fo-squared) and status flag 
# 
data_I
_shelx_title '  P-1' 
_shelx_refln_list_code          4 
_shelx_F_calc_maximum      107.01 
_exptl_crystal_F_000       316.00 
_reflns_d_resolution_high  0.7699 
 
loop_ 
 _symmetry_equiv_pos_as_xyz 
 'x, y, z' 
 '-x, -y, -z' 
 
_cell_length_a     8.9331 
_cell_length_b    10.1023 
_cell_length_c    11.0725 
_cell_angle_alpha 105.776 
_cell_angle_beta  112.734 
_cell_angle_gamma 100.782 
 
_shelx_F_squared_multiplier     1.000 
 
loop_ 
 _refln_index_h 
 _refln_index_k 
 _refln_index_l 
 _refln_F_squared_calc 
 _refln_F_squared_meas 
 _refln_F_squared_sigma 
 _refln_observed_status 
   1   0   0        4.28        3.90      0.70 o 
   2   0   0     5499.04     5183.69     32.81 o 
   3   0   0      336.56      351.78      7.55 o 
   4   0   0       49.72       45.91      2.05 o 
   5   0   0       64.60       66.01      2.73 o 
   6   0   0       20.21       28.83      1.83 o 
   7   0   0       95.65      134.66     11.13 o 
   8   0   0       47.73       42.91      4.76 o 
   9   0   0       10.91       19.80      5.46 o 
  10   0   0        3.96        0.14      2.44 o 
 -10   1   0       11.92       15.07      4.08 o 
  -9   1   0       38.64       40.50      4.94 o 
  -8   1   0       10.42       10.94      2.51 o 
  -7   1   0      553.89      601.55     21.58 o 
  -6   1   0       42.14       40.78      2.73 o 
  -5   1   0       30.58       25.69      1.88 o 
  -4   1   0      152.60      160.10      4.13 o 
  -3   1   0      354.72      364.95      5.47 o 
  -2   1   0      819.92      797.96      8.45 o 
  -1   1   0       54.37       45.34      2.84 o 
   0   1   0      284.57      273.12      5.10 o 
   1   1   0     3694.87     3311.17     24.14 o 
   2   1   0       15.02       12.31      1.98 o 
   3   1   0      474.82      628.98     10.53 o 
   4   1   0       16.92       28.72      2.28 o 
   5   1   0       95.61       95.14      4.26 o 
   6   1   0      129.85      156.39     11.61 o 
   7   1   0        5.35        5.76      1.89 o 
   8   1   0       15.89       15.15      4.72 o 
   9   1   0        7.53        8.60      4.02 o 
 -10   2   0        4.06        6.73      2.42 o 
  -9   2   0        7.17        5.54      3.05 o 
  -8   2   0        5.95        9.85      1.85 o 
  -7   2   0        2.04        3.55      1.09 o 
  -6   2   0       24.61       22.66      2.03 o 
  -5   2   0       32.40       32.99      1.70 o 
  -4   2   0     3529.90     3718.89     15.59 o 
  -3   2   0      309.96      279.02      4.04 o 
  -2   2   0     1956.65     1930.94      9.89 o 
  -1   2   0     3814.98     3744.27     20.85 o 
   0   2   0      145.25      134.29      3.40 o 
   1   2   0      512.74      540.91     11.97 o 
   2   2   0       18.67       32.76      3.48 o 
   3   2   0      617.37      679.72     12.45 o 
   4   2   0      380.51      375.86     10.33 o 
   5   2   0       50.26       55.60      4.48 o 
   6   2   0       64.88       82.59      8.48 o 
   7   2   0       48.53       60.33      8.02 o 
   8   2   0       19.01       17.28      4.69 o 
   9   2   0        1.57       -1.50      1.99 o 
 -10   3   0        0.05       -0.95      1.69 o 
  -9   3   0        0.27        0.33      1.93 o 
  -8   3   0       11.12        7.69      1.21 o 
  -7   3   0        7.77        9.76      1.83 o 
  -6   3   0       21.50       20.82      1.53 o 
  -5   3   0      122.30      102.78      3.38 o 
  -4   3   0       74.48       72.29      2.13 o 
  -3   3   0     2371.43     2300.09     16.17 o 
  -2   3   0      179.56      150.46      3.21 o 
  -1   3   0     1742.63     1753.11     19.88 o 
   0   3   0      560.65      525.14      8.24 o 
   1   3   0      112.79      121.85      3.99 o 
   2   3   0       35.80       35.35      4.04 o 
   3   3   0        1.66       16.61      3.38 o 
   4   3   0        1.52        1.38      0.59 o 
   5   3   0        2.67        5.48      2.44 o 
   6   3   0        4.46        5.57      2.59 o 
   7   3   0        0.03        1.54      1.48 o 
   8   3   0        0.92        0.65      2.24 o 
 -10   4   0        2.47        3.21      2.80 o 
  -9   4   0        4.72        7.96      3.41 o 
  -8   4   0        3.37        3.60      2.24 o 
  -7   4   0        5.11       10.36      3.14 o 
  -6   4   0        3.90        4.37      0.65 o 
  -5   4   0      356.25      357.12      9.61 o 
  -4   4   0      231.43      266.41      4.56 o 
  -3   4   0        0.20        0.07      0.39 o 
  -2   4   0        2.21        0.33      0.70 o 
  -1   4   0       56.65       86.30      3.19 o 
   0   4   0       10.02        9.25      1.12 o 
   1   4   0        1.30        0.19      0.49 o 
   2   4   0      196.81      200.16      5.91 o 
   3   4   0      116.05      104.35      3.76 o 
   4   4   0       13.61       14.52      3.77 o 
   5   4   0       83.24       85.05      8.90 o 
   6   4   0        0.05        1.93      2.29 o 
   7   4   0        0.96        1.09      1.98 o 
   8   4   0        3.66       11.34      3.95 o 
 -10   5   0        0.12        1.64      1.70 o 
  -9   5   0        3.79        5.80      2.85 o 
  -8   5   0        6.91        7.41      3.39 o 
  -7   5   0        0.33        0.91      0.99 o 
  -6   5   0        1.40        0.61      0.80 o 
  -5   5   0      120.96      128.62      5.93 o 
  -4   5   0      221.46      240.71      5.50 o 
  -3   5   0       97.54       94.34      3.46 o 
  -2   5   0       14.70       28.20      1.97 o 
  -1   5   0      704.54      727.84     10.37 o 
   0   5   0      422.17      491.10      8.70 o 
   1   5   0       40.80       38.96      2.99 o 
   2   5   0       32.13       29.93      2.64 o 
   3   5   0       21.75       19.66      2.16 o 
   4   5   0        6.75        5.97      2.36 o 
   5   5   0        0.47        1.32      1.88 o 
   6   5   0       31.97       28.98      6.23 o 
   7   5   0        9.00       10.26      3.62 o 
 -10   6   0        0.54        0.41      0.73 o 
  -9   6   0        0.93        6.32      2.63 o 
  -8   6   0       54.91       51.32      7.15 o 
  -7   6   0       68.39       60.11      7.28 o 
  -6   6   0       15.37       21.99      2.84 o 
  -5   6   0        0.10        0.61      1.52 o 
  -4   6   0      151.82      140.05      4.23 o 
  -3   6   0        8.88       16.72      2.47 o 
  -2   6   0      148.03      145.08      5.09 o 
  -1   6   0       22.20       33.39      2.51 o 
   0   6   0      164.90      163.08      7.17 o 
   1   6   0      105.97      114.45      4.77 o 
   2   6   0        6.35        4.68      1.33 o 
   3   6   0      101.96      100.83      5.24 o 
   4   6   0        1.95        1.76      1.99 o 
   5   6   0        0.03        0.28      1.80 o 
   6   6   0        0.10       -1.55      2.43 o 
 -10   7   0        0.62       -4.68      3.12 o 
  -9   7   0        0.20        2.71      1.74 o 
  -8   7   0        0.21       -4.51      3.01 o 
  -7   7   0        9.34       12.96      3.65 o 
  -6   7   0       31.99       28.73      2.26 o 
  -5   7   0      178.16      167.02      5.57 o 
  -4   7   0      337.72      341.67     10.10 o 
  -3   7   0       20.74       16.85      3.20 o 
  -2   7   0        2.96        1.16      0.69 o 
  -1   7   0       28.59       31.33      2.65 o 
   0   7   0       60.55       70.11      4.83 o 
   1   7   0       19.45       23.95      3.85 o 
   2   7   0      349.75      319.47     10.27 o 
   3   7   0      140.16      150.09      6.94 o 
   4   7   0       18.12       12.49      4.13 o 
   5   7   0        6.85        0.03      1.95 o 
   6   7   0       12.62       12.34      4.59 o 
 -10   8   0        0.54        0.69      1.03 o 
  -9   8   0        2.37        5.74      3.77 o 
  -8   8   0       23.48       27.55      5.85 o 
  -7   8   0        0.00       -0.62      1.85 o 
  -6   8   0      148.48      159.38     15.48 o 
  -5   8   0      223.67      232.16     10.55 o 
  -4   8   0      544.72      567.39     20.01 o 
  -3   8   0        1.96        0.81      1.09 o 
  -2   8   0       73.07       82.15      7.79 o 
  -1   8   0       66.73       45.03      6.07 o 
   0   8   0       12.46       15.07      4.17 o 
   1   8   0       40.17       33.87      3.68 o 
   2   8   0        3.67        5.75      2.95 o 
   3   8   0       26.71       15.78      4.62 o 
   4   8   0       19.13       12.88      4.34 o 
   5   8   0        1.00        0.87      1.32 o 
  -9   9   0        0.15        0.03      2.34 o 
  -8   9   0        0.94       -0.74      2.09 o 
  -7   9   0       14.74        3.25      2.70 o 
  -6   9   0        7.73       11.96      3.86 o 
  -5   9   0        0.54       -2.20      1.53 o 
  -4   9   0        1.10        1.87      1.14 o 
  -3   9   0       19.54       19.84      4.39 o 
  -2   9   0       65.22       53.80      6.86 o 
  -1   9   0       22.11       12.04      3.71 o 
   0   9   0        5.81       10.43      3.51 o 
   1   9   0        4.19        5.53      2.95 o 
   2   9   0        3.08        5.36      3.48 o 
   3   9   0       10.39       11.98      4.20 o 
   4   9   0       18.14       24.88      6.27 o 
  -8  10   0       24.82       30.55      6.63 o 
  -7  10   0       13.38       16.03      4.64 o 
  -6  10   0        0.01       -1.98      2.34 o 
  -5  10   0        7.40        6.33      3.05 o 
  -4  10   0        5.49        0.97      1.48 o 
  -3  10   0       39.44       45.08      6.54 o 
  -2  10   0        3.69        4.19      2.25 o 
  -1  10   0       84.30       73.93      8.93 o 
   0  10   0        5.99        3.13      3.00 o 
   1  10   0       65.33       77.61      9.94 o 
   2  10   0        0.00       -2.89      3.64 o 
  -8  11   0        3.94        2.12      2.57 o 
  -7  11   0       13.82       15.97      5.51 o 
  -6  11   0       19.45       30.16      6.57 o 
  -4  11   0        2.69       -0.60      0.84 o 
  -3  11   0       22.07       31.75      5.81 o 
  -2  11   0       10.09       16.27      4.62 o 
  -1  11   0        2.23        9.30      3.36 o 
   0  11   0        2.50        4.49      2.59 o 
   1  11   0        0.26       -2.87      2.93 o 
  -6  12   0        1.38        1.11      2.40 o 
  -4  12   0       10.51       16.72      4.53 o 
  -3  12   0        6.08        5.33      3.03 o 
  -2  12   0        5.74        2.89      1.96 o 
  -1  12   0        3.69        2.17      2.14 o 
   0 -12   1        0.16        1.20      1.85 o 
   1 -12   1        1.25       -0.38      1.71 o 
   2 -12   1       16.77        8.30      3.90 o 
   3 -12   1        8.33       15.21      4.18 o 
   4 -12   1        9.65        9.28      3.94 o 
   5 -12   1        0.04       -1.53      3.09 o 
   6 -12   1        1.74        3.46      2.75 o 
  -2 -11   1       14.53       18.00      4.97 o 
  -1 -11   1       13.13       18.84      5.35 o 
   0 -11   1        0.56       -4.65      3.10 o 
   1 -11   1       35.35       32.80      6.12 o 
   2 -11   1        0.57        2.67      2.69 o 
   3 -11   1       86.39      104.58     10.15 o 
   4 -11   1        0.26        1.03      1.92 o 
   5 -11   1       28.57       35.92      6.85 o 
   6 -11   1        0.05        7.91      3.31 o 
   7 -11   1        2.96        4.50      2.78 o 
  -3 -10   1        1.37       -5.18      3.45 o 
  -2 -10   1       13.42       15.20      5.00 o 
  -1 -10   1       24.41       33.45      6.29 o 
   0 -10   1       14.70       11.96      3.78 o 
   1 -10   1       58.91       46.68      6.80 o 
   2 -10   1       14.72       12.21      3.49 o 
   3 -10   1       11.87       13.28      3.48 o 
   4 -10   1        6.83        7.21      2.71 o 
   5 -10   1       24.42       26.54      5.36 o 
   6 -10   1        0.19        0.95      2.15 o 
   7 -10   1        0.00       -1.68      2.00 o 
   8 -10   1        0.91       -1.27      1.68 o 
  -4  -9   1        5.71        6.59      3.33 o 
  -3  -9   1        2.29        4.13      3.24 o 
  -2  -9   1        1.30       -0.27      1.91 o 
  -1  -9   1       25.19       28.38      5.45 o 
   0  -9   1        1.06        1.35      2.02 o 
   1  -9   1       21.46       27.56      4.93 o 
   2  -9   1      116.95      115.55      9.47 o 
   3  -9   1        9.46       10.71      3.05 o 
   4  -9   1       36.60       33.22      3.50 o 
   5  -9   1       15.54       22.60      3.07 o 
   6  -9   1       45.19       48.14      7.02 o 
   7  -9   1        1.70        3.46      2.46 o 
   8  -9   1        0.03        0.11      1.97 o 
   9  -9   1        0.23        0.66      1.14 o 
  -5  -8   1       20.33       17.99      5.54 o 
  -4  -8   1       14.14       15.03      5.00 o 
  -3  -8   1       24.08       17.19      4.58 o 
  -2  -8   1       73.55       76.87      8.69 o 
  -1  -8   1        9.09        6.81      2.82 o 
   0  -8   1      108.34      105.16      9.17 o 
   1  -8   1       32.27       35.12      5.01 o 
   2  -8   1        5.60        7.80      1.46 o 
   3  -8   1        4.64        4.47      1.01 o 
   4  -8   1        1.28        1.30      0.99 o 
   5  -8   1        9.64       12.95      1.83 o 
   6  -8   1        5.06       -0.13      1.89 o 
   7  -8   1        4.89        4.57      2.70 o 
   8  -8   1       13.74        8.32      3.32 o 
   9  -8   1        0.70       -4.54      3.03 o 
  -6  -7   1        1.74        6.04      3.89 o 
  -5  -7   1        0.35       -2.22      2.42 o 
  -4  -7   1        0.46        0.34      0.77 o 
  -3  -7   1       41.67       28.53      5.52 o 
  -2  -7   1      419.06      441.73     19.07 o 
  -1  -7   1        4.53        6.72      2.59 o 
   0  -7   1      148.12      140.97      4.77 o 
   1  -7   1        2.10        0.69      0.83 o 
   2  -7   1        2.22        4.14      1.29 o 
   3  -7   1        6.55        6.77      1.14 o 
   4  -7   1       10.54        3.96      1.67 o 
   5  -7   1       64.94       59.91      3.00 o 
   6  -7   1        0.07        0.21      0.56 o 
   7  -7   1        5.07        3.75      2.13 o 
   8  -7   1       12.99       16.33      4.48 o 
   9  -7   1        0.12        2.62      2.05 o 
  10  -7   1        0.46        1.84      2.56 o 
  -7  -6   1        0.11        0.23      1.21 o 
  -6  -6   1        0.33       -3.85      2.61 o 
  -5  -6   1       27.28       20.13      4.95 o 
  -4  -6   1       33.90       31.70      5.74 o 
  -3  -6   1      187.78      190.28     12.62 o 
  -2  -6   1       45.84       45.12      5.66 o 
  -1  -6   1        0.03        0.20      1.04 o 
   0  -6   1      113.52      101.17      4.23 o 
   1  -6   1        5.25        9.25      1.73 o 
   2  -6   1      371.86      352.91      7.46 o 
   3  -6   1       27.89       34.19      2.03 o 
   4  -6   1      600.42      604.19      8.59 o 
   5  -6   1       20.74       19.03      1.60 o 
   6  -6   1       19.08       18.44      2.11 o 
   7  -6   1        0.11       -1.38      0.92 o 
   8  -6   1        2.72        4.36      2.45 o 
   9  -6   1        0.59        3.23      3.26 o 
  10  -6   1        0.55        2.39      1.62 o 
  -8  -5   1        0.18       -1.97      2.02 o 
  -7  -5   1        4.97        6.28      3.43 o 
  -6  -5   1       94.08      101.30     10.58 o 
  -5  -5   1       57.15       65.71      8.03 o 
  -4  -5   1      176.81      164.82     11.70 o 
  -3  -5   1      553.38      544.87     19.58 o 
  -2  -5   1       77.79       85.32      4.00 o 
  -1  -5   1       88.02       73.46      3.33 o 
   0  -5   1       17.16       28.17      2.06 o 
   1  -5   1      563.86      611.24      8.79 o 
   2  -5   1       26.24       23.32      1.53 o 
   3  -5   1       26.94       19.28      1.63 o 
   4  -5   1       49.17       50.09      1.93 o 
   5  -5   1       18.95       21.66      1.53 o 
   6  -5   1        8.51        7.50      0.97 o 
   7  -5   1        6.23        4.61      0.84 o 
   8  -5   1        0.48        2.55      1.77 o 
   9  -5   1        8.70       18.06      4.16 o 
  10  -5   1       25.13       26.36      5.42 o 
  -8  -4   1        0.74        4.39      2.65 o 
  -7  -4   1        4.71        2.08      2.77 o 
  -6  -4   1       23.70       21.49      4.90 o 
  -5  -4   1       25.02       22.67      4.62 o 
  -4  -4   1       29.32       31.95      4.93 o 
  -3  -4   1       47.48       57.13      6.00 o 
  -2  -4   1      422.20      432.05      8.31 o 
  -1  -4   1        6.70       14.17      1.34 o 
   0  -4   1     2323.43     2419.57     16.70 o 
   1  -4   1        2.06        1.85      0.48 o 
   2  -4   1       87.55       89.12      2.26 o 
   3  -4   1      362.89      392.40      4.83 o 
   4  -4   1      102.90      113.12      2.68 o 
   5  -4   1       21.52       16.72      1.33 o 
   6  -4   1       28.99       32.55      1.93 o 
   7  -4   1       26.94       25.14      3.00 o 
   8  -4   1        3.10        1.99      0.71 o 
   9  -4   1        9.04        9.40      3.01 o 
  10  -4   1        0.18       -1.23      0.95 o 
  -9  -3   1        5.69       -1.36      1.86 o 
  -8  -3   1       20.89       24.49      5.76 o 
  -7  -3   1      152.61      150.65     12.73 o 
  -6  -3   1        9.09        3.96      2.79 o 
  -5  -3   1      146.87      143.54     10.47 o 
  -4  -3   1       37.09       58.39      6.09 o 
  -3  -3   1      263.23      260.01     11.47 o 
  -2  -3   1       93.32      107.62      6.60 o 
  -1  -3   1     1807.48     1680.94     11.00 o 
   0  -3   1      158.25      132.55      3.18 o 
   1  -3   1      467.91      437.18      4.29 o 
   2  -3   1      838.61      789.53     11.76 o 
   3  -3   1      322.51      301.65      4.34 o 
   4  -3   1      280.95      272.70      4.76 o 
   5  -3   1       40.43       39.85      2.02 o 
   6  -3   1       93.66       99.41      3.43 o 
   7  -3   1      104.15      104.75      4.18 o 
   8  -3   1        8.03        7.75      1.28 o 
   9  -3   1        4.43        7.76      2.90 o 
  10  -3   1        0.82        0.99      2.85 o 
  -9  -2   1       15.71       21.04      5.66 o 
  -8  -2   1        3.94        3.73      2.23 o 
  -7  -2   1       27.38       38.38      6.27 o 
  -6  -2   1       48.58       64.22      5.83 o 
  -5  -2   1       53.45       50.96      3.40 o 
  -4  -2   1      272.10      308.18      9.05 o 
  -3  -2   1      457.86      461.08     12.46 o 
  -2  -2   1        3.06        0.02      0.91 o 
  -1  -2   1      436.97      417.08      5.57 o 
   0  -2   1     2171.59     2075.62     21.76 o 
   1  -2   1      431.37      438.64      4.28 o 
   2  -2   1      142.03      118.46      2.62 o 
   3  -2   1       40.25       49.90      2.08 o 
   4  -2   1       13.69       15.20      1.19 o 
   5  -2   1      102.73      101.13      3.90 o 
   6  -2   1       82.84       86.55      3.98 o 
   7  -2   1      257.66      244.68      6.52 o 
   8  -2   1       82.98       80.83      3.57 o 
   9  -2   1       15.00       18.45      3.23 o 
  10  -2   1       11.02       10.23      4.16 o 
 -10  -1   1       16.25       23.75      6.21 o 
  -9  -1   1       14.13       10.13      2.76 o 
  -8  -1   1       12.53       10.32      3.96 o 
  -7  -1   1        0.18        0.11      2.81 o 
  -6  -1   1       11.63       14.97      2.36 o 
  -5  -1   1      119.07      136.47      6.97 o 
  -4  -1   1       16.66        9.58      2.19 o 
  -3  -1   1        1.21       -0.85      1.01 o 
  -2  -1   1     3382.62     3062.70     27.55 o 
  -1  -1   1      375.06      467.30      8.16 o 
   0  -1   1     2063.43     1978.60     14.21 o 
   1  -1   1      690.33      594.57      4.40 o 
   2  -1   1       14.11       24.01      1.53 o 
   3  -1   1       81.08       94.75      5.02 o 
   4  -1   1       24.53       24.09      3.35 o 
   5  -1   1       63.57       67.63      3.13 o 
   6  -1   1      187.94      197.67      5.17 o 
   7  -1   1       20.27       26.50      2.31 o 
   8  -1   1       64.74       60.37      7.74 o 
   9  -1   1        0.72        0.77      1.84 o 
 -10   0   1        0.44       -0.59      1.32 o 
  -9   0   1        1.46        1.08      1.54 o 
  -8   0   1      138.34      157.81      8.74 o 
  -7   0   1       32.36       20.87      4.31 o 
  -6   0   1       31.46       30.03      3.31 o 
  -5   0   1       44.41       46.66      4.00 o 
  -4   0   1      645.95      712.32     17.28 o 
  -3   0   1       86.44      101.88      5.67 o 
  -2   0   1      136.36      130.06      2.86 o 
  -1   0   1     3669.17     3323.32     18.81 o 
   1   0   1      738.46      681.80      4.72 o 
   2   0   1      327.10      274.62      4.61 o 
   3   0   1       56.18       61.43      2.65 o 
   4   0   1      261.98      264.45      6.33 o 
   5   0   1        0.45       -0.89      0.76 o 
   6   0   1      153.49      163.03      5.01 o 
   7   0   1      125.82      126.48      4.51 o 
   8   0   1        0.08       -0.77      1.11 o 
   9   0   1       10.26       16.90      4.73 o 
 -10   1   1        0.01       -0.80      1.43 o 
  -9   1   1       16.84       15.98      4.47 o 
  -8   1   1        1.73        0.60      1.68 o 
  -7   1   1      370.46      386.94     17.33 o 
  -6   1   1      538.37      534.59     13.12 o 
  -5   1   1       82.72       66.19      4.23 o 
  -4   1   1      258.59      315.65      8.05 o 
  -3   1   1      139.87      141.22      4.91 o 
  -2   1   1     1165.28     1117.67     15.63 o 
  -1   1   1      152.54      192.87      5.24 o 
   0   1   1     7410.97     6585.15     32.44 o 
   1   1   1       25.93       43.63      3.19 o 
   2   1   1      905.92      891.24      9.57 o 
   3   1   1      183.27      225.49      6.80 o 
   4   1   1      542.92      495.09     11.39 o 
   5   1   1      158.44      170.26      7.47 o 
   6   1   1       85.11       79.04      3.58 o 
   7   1   1       31.18       32.31      5.54 o 
   8   1   1        0.01       -0.05      2.15 o 
   9   1   1        0.08       -4.69      3.35 o 
 -10   2   1        0.12       -2.29      1.90 o 
  -9   2   1        4.47        1.23      1.80 o 
  -8   2   1       23.52       25.52      1.64 o 
  -7   2   1      171.37      163.12      5.08 o 
  -6   2   1        8.11        5.84      0.80 o 
  -5   2   1      217.32      220.83      7.60 o 
  -4   2   1      117.91      140.79      4.18 o 
  -3   2   1       10.30       25.25      1.98 o 
  -2   2   1      261.86      252.00      8.38 o 
  -1   2   1      501.74      458.14     10.12 o 
   0   2   1      199.80      252.32      8.13 o 
   1   2   1     1213.28     1229.66     19.82 o 
   2   2   1      582.22      680.67     11.22 o 
   3   2   1     1248.07     1416.26     20.38 o 
   4   2   1       23.94       26.36      3.21 o 
   5   2   1       69.19       82.32      7.98 o 
   6   2   1       41.81       39.77      2.09 o 
   7   2   1       20.19       19.51      4.86 o 
   8   2   1        2.23        3.12      2.34 o 
 -10   3   1       19.16       23.74      5.75 o 
  -9   3   1       24.83       28.83      5.45 o 
  -8   3   1        7.48        5.18      2.47 o 
  -7   3   1       60.04       57.28      6.72 o 
  -6   3   1       80.46       89.86      5.44 o 
  -5   3   1      160.78      171.98     17.03 o 
  -4   3   1     2151.99     2572.60     26.32 o 
  -3   3   1      485.74      487.95      5.36 o 
  -2   3   1        0.64        5.13      1.08 o 
  -1   3   1      474.12      406.76     11.35 o 
   0   3   1      727.57      714.82     15.85 o 
   1   3   1      317.18      284.45     10.85 o 
   2   3   1        0.62       -0.46      1.03 o 
   3   3   1      127.00      105.15      4.60 o 
   4   3   1       20.13       13.67      2.86 o 
   5   3   1       50.05       47.81      6.60 o 
   6   3   1        2.08        3.11      2.11 o 
   7   3   1        0.09       -1.11      2.80 o 
   8   3   1        8.96        8.43      3.70 o 
 -10   4   1        2.11        2.11      2.11 o 
  -9   4   1        1.02        0.00      1.75 o 
  -8   4   1        3.02        0.13      1.79 o 
  -7   4   1       26.32       21.99      4.23 o 
  -6   4   1        1.84        7.74      1.89 o 
  -5   4   1       72.94       85.76      6.57 o 
  -4   4   1       52.46       56.10      2.75 o 
  -3   4   1       59.50       69.21      3.75 o 
  -2   4   1       14.97       18.98      2.07 o 
  -1   4   1       14.23       24.21      3.24 o 
   0   4   1       25.74       27.13      3.62 o 
   1   4   1      467.58      483.85     15.81 o 
   2   4   1      118.62      125.41      8.72 o 
   3   4   1       22.06       23.63      5.65 o 
   4   4   1       25.70       24.38      4.57 o 
   5   4   1       33.31       33.35      2.38 o 
   6   4   1        0.01        0.22      1.96 o 
   7   4   1       23.48       22.51      5.62 o 
 -10   5   1        0.05        1.94      2.66 o 
  -9   5   1       25.74       26.22      5.43 o 
  -8   5   1        9.24        1.47      2.36 o 
  -7   5   1       37.52       37.15      5.68 o 
  -6   5   1       28.26       31.71      3.31 o 
  -5   5   1       34.77       18.16      1.89 o 
  -4   5   1        8.55        5.69      0.97 o 
  -3   5   1      146.30      111.38      6.46 o 
  -2   5   1      702.24      712.97     13.25 o 
  -1   5   1      494.83      575.87      9.68 o 
   0   5   1      263.49      250.39      7.80 o 
   1   5   1      263.90      261.94      8.01 o 
   2   5   1       46.60       37.35      3.15 o 
   3   5   1        3.97        5.37      1.31 o 
   4   5   1       12.41       12.94      1.83 o 
   5   5   1        0.12       -0.24      1.03 o 
   6   5   1        0.00       -1.85      2.37 o 
   7   5   1        3.42        2.12      2.29 o 
 -10   6   1       10.88       20.52      5.01 o 
  -9   6   1        0.00       -3.50      3.02 o 
  -8   6   1       62.73       67.78      8.39 o 
  -7   6   1       33.51       25.66      4.86 o 
  -6   6   1       15.37       14.72      1.57 o 
  -5   6   1       87.82       85.20      4.53 o 
  -4   6   1        0.77        0.17      0.60 o 
  -3   6   1        4.33        1.62      1.01 o 
  -2   6   1        4.93        2.54      1.41 o 
  -1   6   1       32.37       30.43      2.93 o 
   0   6   1      146.70      154.72      5.66 o 
   1   6   1      138.64      126.08      6.15 o 
   2   6   1       29.41       25.56      2.94 o 
   3   6   1      123.08      143.45      6.54 o 
   4   6   1       11.41        6.47      3.12 o 
   5   6   1       16.99       13.88      4.42 o 
   6   6   1        2.31       -0.41      2.10 o 
 -10   7   1        0.57        0.44      2.29 o 
  -9   7   1        1.82       -1.86      2.18 o 
  -8   7   1        6.06        6.08      3.25 o 
  -7   7   1        1.31        1.20      2.45 o 
  -6   7   1      213.25      223.80     16.70 o 
  -5   7   1      126.69      122.77      5.74 o 
  -4   7   1       30.15       33.51      2.65 o 
  -3   7   1       21.18       22.80      2.91 o 
  -2   7   1      167.42      163.02      7.55 o 
  -1   7   1        5.42        5.03      1.55 o 
   0   7   1      262.20      271.41      9.72 o 
   1   7   1       26.02       26.56      3.18 o 
   2   7   1      126.43      113.58      6.38 o 
   3   7   1        2.25        2.20      1.91 o 
   4   7   1       47.27       50.35      7.82 o 
   5   7   1        0.63       -3.01      2.58 o 
 -10   8   1        7.50        7.28      3.08 o 
  -9   8   1       10.23       10.86      3.94 o 
  -8   8   1       12.01       11.11      3.85 o 
  -7   8   1       63.15       59.58      7.93 o 
  -6   8   1        1.41        2.34      1.21 o 
  -5   8   1       98.43      100.11      5.70 o 
  -4   8   1      394.73      386.70     17.15 o 
  -3   8   1        0.32       -0.67      1.38 o 
  -2   8   1       95.12       85.15      8.35 o 
  -1   8   1        0.09       -0.45      1.80 o 
   0   8   1       48.27       59.94      7.77 o 
   1   8   1        9.98       11.73      3.77 o 
   2   8   1        1.00        4.62      3.16 o 
   3   8   1        2.36        1.05      1.95 o 
   4   8   1        5.68       15.95      4.62 o 
  -9   9   1        3.83       -1.69      1.74 o 
  -8   9   1        0.05       -1.05      2.15 o 
  -7   9   1        1.85        0.64      2.28 o 
  -6   9   1        1.54        3.18      2.36 o 
  -5   9   1        9.91        5.64      1.78 o 
  -4   9   1       20.70       12.00      4.06 o 
  -3   9   1       74.73       66.91      7.80 o 
  -2   9   1       89.93       79.80      8.69 o 
  -1   9   1       37.08       38.95      6.31 o 
   0   9   1       25.02       24.81      5.48 o 
   1   9   1       36.78       39.79      7.37 o 
   2   9   1        4.13        1.32      1.92 o 
   3   9   1       27.29       35.57      7.75 o 
  -9  10   1        9.05       15.11      5.11 o 
  -8  10   1       14.41       25.60      6.34 o 
  -7  10   1        2.97        9.68      3.99 o 
  -6  10   1        9.76        7.65      3.64 o 
  -5  10   1       31.32       30.41      5.32 o 
  -4  10   1        0.04        1.02      1.87 o 
  -3  10   1      113.74      111.91     10.76 o 
  -2  10   1        7.22        0.51      2.03 o 
  -1  10   1       75.63       75.09      9.38 o 
   0  10   1        1.22       -1.40      1.81 o 
   1  10   1        0.22        0.88      1.41 o 
   2  10   1        0.01        2.83      2.26 o 
  -7  11   1        6.51        1.04      2.45 o 
  -6  11   1        0.41       -4.38      3.10 o 
  -5  11   1       53.61       49.67      7.40 o 
  -4  11   1        3.95        0.61      1.27 o 
  -3  11   1        7.10        2.73      2.11 o 
  -2  11   1        4.75        5.83      2.94 o 
  -1  11   1        4.91        7.60      3.84 o 
   0  11   1        0.58       -3.10      3.02 o 
  -5  12   1        0.89        1.30      1.81 o 
  -4  12   1       10.69       10.43      4.10 o 
  -3  12   1        0.51       -0.50      2.13 o 
  -2  12   1        0.80       -0.72      1.38 o 
   3 -13   2        1.17        3.04      2.35 o 
  -1 -12   2        0.73        0.67      2.48 o 
   0 -12   2        2.11        2.16      2.68 o 
   1 -12   2       11.47       11.38      4.02 o 
   2 -12   2        0.52       -1.06      2.34 o 
   3 -12   2        2.65        4.37      2.72 o 
   4 -12   2        0.38        1.70      1.90 o 
   5 -12   2       13.84       19.78      5.02 o 
   6 -12   2        0.50        0.55      2.31 o 
  -2 -11   2        5.25        6.75      3.16 o 
  -1 -11   2        6.49       12.54      4.44 o 
   0 -11   2        4.82        3.41      2.83 o 
   1 -11   2       33.41       46.23      7.00 o 
   2 -11   2       51.42       47.10      6.62 o 
   3 -11   2       14.49        9.88      3.55 o 
   4 -11   2        0.00       -0.55      1.25 o 
   5 -11   2        3.61        4.95      2.51 o 
   6 -11   2        1.57        3.10      2.64 o 
   7 -11   2        6.85        5.53      2.99 o 
  -4 -10   2        0.70        1.04      2.12 o 
  -3 -10   2        4.50        5.35      2.90 o 
  -2 -10   2        6.70       10.49      3.73 o 
  -1 -10   2        9.14       10.32      3.66 o 
   0 -10   2        1.37        3.16      2.34 o 
   1 -10   2        0.98        3.44      1.93 o 
   2 -10   2       15.01       19.09      4.06 o 
   3 -10   2        8.47        8.67      2.83 o 
   4 -10   2        0.98        1.03      1.29 o 
   5 -10   2       48.58       55.61      7.77 o 
   6 -10   2        0.60       -2.31      2.28 o 
   7 -10   2       30.14       34.73      6.04 o 
   8 -10   2        1.19        3.83      0.39 o 
  -5  -9   2        2.56        4.38      3.08 o 
  -4  -9   2        0.14        0.15      1.76 o 
  -3  -9   2       49.34       48.54      7.45 o 
  -2  -9   2       46.25       36.79      6.24 o 
  -1  -9   2        5.81        4.64      2.82 o 
   0  -9   2       32.11       34.14      5.59 o 
   1  -9   2        3.94        3.88      2.22 o 
   2  -9   2        5.07        4.89      2.50 o 
   3  -9   2       63.63       72.09      4.94 o 
   4  -9   2       65.75       62.66      3.94 o 
   5  -9   2        0.00        1.17      0.85 o 
   6  -9   2       28.12       29.03      5.53 o 
   7  -9   2        4.24        5.95      2.41 o 
   8  -9   2       12.88        7.67      2.85 o 
   9  -9   2        0.88       -0.12      1.94 o 
  -6  -8   2        2.05        7.31      3.73 o 
  -5  -8   2        3.12        7.33      3.26 o 
  -4  -8   2       14.29       13.21      4.10 o 
  -3  -8   2       11.40        4.21      2.77 o 
  -2  -8   2       91.07      103.08      9.66 o 
  -1  -8   2       60.64       71.97      7.66 o 
   0  -8   2       38.15       35.38      5.20 o 
   1  -8   2       12.60        8.24      1.85 o 
   2  -8   2        1.39        0.07      0.76 o 
   3  -8   2      178.87      187.76      5.38 o 
   4  -8   2        6.42        5.59      1.31 o 
   5  -8   2        6.62        7.44      1.53 o 
   6  -8   2       12.22       17.04      2.00 o 
   7  -8   2        6.15        3.01      1.57 o 
   8  -8   2        5.18        5.55      2.39 o 
   9  -8   2        1.39        2.74      2.29 o 
  -6  -7   2        4.92        2.23      2.58 o 
  -5  -7   2        7.91        2.34      2.07 o 
  -4  -7   2        6.40        8.16      3.48 o 
  -3  -7   2       50.93       53.00      7.05 o 
  -2  -7   2       32.10       30.51      4.93 o 
  -1  -7   2        7.79        8.56      1.90 o 
   0  -7   2       22.29       22.56      2.26 o 
   1  -7   2       32.34       31.93      2.14 o 
   2  -7   2      178.18      173.69      5.51 o 
   3  -7   2        9.55       15.13      1.68 o 
   4  -7   2      473.22      503.83      8.45 o 
   5  -7   2        1.56        0.49      1.02 o 
   6  -7   2        1.05        3.72      1.13 o 
   7  -7   2       24.56       17.73      6.42 o 
   8  -7   2        0.26        0.55      1.24 o 
   9  -7   2        0.10        0.08      1.23 o 
  -7  -6   2        0.00        3.91      2.69 o 
  -6  -6   2       68.99       74.32      9.40 o 
  -5  -6   2        8.79       10.95      3.67 o 
  -4  -6   2       52.90       65.69      7.82 o 
  -3  -6   2       73.42       82.55      8.03 o 
  -2  -6   2       49.34       47.17      3.28 o 
  -1  -6   2       14.20        5.85      1.54 o 
   0  -6   2        0.42        0.77      0.68 o 
   1  -6   2      101.80      118.94      3.70 o 
   2  -6   2      272.78      260.05      6.06 o 
   3  -6   2       34.45       25.94      2.01 o 
   4  -6   2       13.71       13.81      1.20 o 
   5  -6   2        0.00        0.33      0.45 o 
   6  -6   2       44.25       37.28      2.23 o 
   7  -6   2       20.62       17.34      1.60 o 
   8  -6   2        0.50        1.32      1.05 o 
   9  -6   2        3.68        3.62      2.76 o 
  -8  -5   2        1.99        6.22      3.81 o 
  -7  -5   2       22.23       17.66      4.83 o 
  -6  -5   2       12.84       17.58      4.42 o 
  -5  -5   2       89.42       90.56      9.23 o 
  -4  -5   2        3.56        2.06      1.97 o 
  -3  -5   2        9.90       18.27      2.62 o 
  -2  -5   2      162.32      141.99      6.23 o 
  -1  -5   2        1.01       -0.49      0.55 o 
   0  -5   2      769.07      915.58     10.73 o 
   1  -5   2       20.56       24.62      1.53 o 
   2  -5   2      404.35      436.79      5.48 o 
   3  -5   2      114.22      110.36      2.90 o 
   4  -5   2       32.46       36.26      1.73 o 
   5  -5   2        4.57        2.72      0.72 o 
   6  -5   2       77.59       87.00      3.84 o 
   7  -5   2       54.39       54.39      3.18 o 
   8  -5   2       15.77       14.38      2.51 o 
   9  -5   2       34.41       45.17      4.56 o 
  -8  -4   2        4.62        8.92      4.38 o 
  -7  -4   2       16.09       18.50      5.07 o 
  -6  -4   2       14.29        5.10      2.89 o 
  -5  -4   2       35.62       25.85      4.81 o 
  -4  -4   2        1.35        0.90      1.50 o 
  -3  -4   2       29.98       35.98      4.60 o 
  -2  -4   2      718.99      671.57      9.98 o 
  -1  -4   2      538.10      476.97      7.13 o 
   0  -4   2       55.00       56.57      2.35 o 
   1  -4   2      816.72      744.34      6.34 o 
   2  -4   2      210.00      216.52      3.98 o 
   3  -4   2     1922.19     1950.33     11.05 o 
   4  -4   2        4.73        1.63      0.80 o 
   5  -4   2      349.32      392.06      6.76 o 
   6  -4   2        3.47        4.18      0.90 o 
   7  -4   2       64.03       66.76      3.59 o 
   8  -4   2        2.80        0.57      1.24 o 
   9  -4   2        4.46        2.58      1.98 o 
  -9  -3   2       44.06       34.58      7.02 o 
  -8  -3   2        1.26        5.31      2.79 o 
  -7  -3   2       39.26       42.05      6.76 o 
  -6  -3   2        2.25        0.02      1.86 o 
  -5  -3   2       23.72       28.55      4.57 o 
  -4  -3   2      146.62      178.73     10.30 o 
  -3  -3   2       82.89       77.65      6.04 o 
  -2  -3   2      345.06      348.56      5.44 o 
  -1  -3   2     1980.12     2061.05     41.65 o 
   0  -3   2      214.18      266.24      4.15 o 
   1  -3   2      420.87      427.87      4.17 o 
   2  -3   2      421.22      377.20      4.42 o 
   3  -3   2        0.14        1.41      0.56 o 
   4  -3   2       43.71       34.43      2.54 o 
   5  -3   2      469.96      469.84      7.36 o 
   6  -3   2       32.56       29.56      2.08 o 
   7  -3   2       25.86       22.66      2.17 o 
   8  -3   2        0.50        0.41      0.70 o 
   9  -3   2        8.64       14.35      2.80 o 
 -10  -2   2        2.41        3.01      2.97 o 
  -9  -2   2        0.55        2.98      2.29 o 
  -8  -2   2       19.75       18.48      3.27 o 
  -7  -2   2       16.29       16.03      2.88 o 
  -6  -2   2        2.79        0.31      0.76 o 
  -5  -2   2       90.34      113.60      6.03 o 
  -4  -2   2      162.18      153.40      8.84 o 
  -3  -2   2     1152.73     1083.24     13.72 o 
  -2  -2   2     2242.08     1996.04     34.92 o 
  -1  -2   2     5416.63     5480.65     33.92 o 
   0  -2   2     1031.30      908.47      7.30 o 
   1  -2   2     3573.45     3583.34     15.46 o 
   2  -2   2      268.13      268.83      4.68 o 
   3  -2   2      173.05      213.48      4.52 o 
   4  -2   2       77.00       72.19      3.07 o 
   5  -2   2       76.22       66.72      4.16 o 
   6  -2   2      868.99      911.71     11.41 o 
   7  -2   2        9.21        7.74      1.27 o 
   8  -2   2       27.76       27.45      2.24 o 
   9  -2   2        0.11        1.28      1.21 o 
 -10  -1   2       13.74       11.26      3.02 o 
  -9  -1   2        0.00       -0.38      1.67 o 
  -8  -1   2       65.39       76.74      4.54 o 
  -7  -1   2        4.20        2.42      1.20 o 
  -6  -1   2      105.71      114.40      9.04 o 
  -5  -1   2       39.09       44.17      5.13 o 
  -4  -1   2      184.93      197.38      5.81 o 
  -3  -1   2       78.22       56.98      2.80 o 
  -2  -1   2      112.43      104.31      2.61 o 
  -1  -1   2      916.53      908.48      6.39 o 
   0  -1   2      238.69      242.23      6.75 o 
   1  -1   2      724.48      647.04      7.06 o 
   2  -1   2      848.51      748.73      8.92 o 
   3  -1   2        1.43        1.02      0.46 o 
   4  -1   2      126.84      115.03      4.03 o 
   5  -1   2        7.48       10.18      1.48 o 
   6  -1   2       55.66       50.19      3.46 o 
   7  -1   2       70.81       62.54      3.66 o 
   8  -1   2        1.80        4.45      1.58 o 
   9  -1   2        7.88        5.30      3.17 o 
 -10   0   2        0.80        0.84      1.14 o 
  -9   0   2        9.86        2.35      2.67 o 
  -8   0   2       58.11       68.56      4.49 o 
  -7   0   2        6.42        9.73      1.71 o 
  -6   0   2      418.34      412.63      7.95 o 
  -5   0   2       18.74       10.81      1.70 o 
  -4   0   2      336.66      343.41      4.84 o 
  -3   0   2        7.08        2.89      0.61 o 
  -2   0   2     1340.59     1371.14      8.08 o 
  -1   0   2       71.12       87.70      2.49 o 
   0   0   2        1.97       15.43      1.06 o 
   1   0   2      437.52      447.88      5.55 o 
   2   0   2     1098.99     1104.28     17.23 o 
   3   0   2       14.55       23.32      2.17 o 
   4   0   2       88.96       90.99      3.82 o 
   5   0   2       18.06       15.90      2.30 o 
   6   0   2        0.21        3.26      2.13 o 
   7   0   2       17.94       14.31      1.97 o 
   8   0   2        0.30       -4.36      2.91 o 
   9   0   2        3.63        6.62      3.16 o 
 -10   1   2        0.38       -3.50      2.33 o 
  -9   1   2       13.01       17.23      4.73 o 
  -8   1   2       43.33       45.64      3.11 o 
  -7   1   2       34.63       34.05      2.52 o 
  -6   1   2       90.56       86.82      3.97 o 
  -5   1   2      107.27      120.49      2.91 o 
  -4   1   2      185.61      153.46      2.81 o 
  -3   1   2      105.30      161.96      3.10 o 
  -2   1   2      587.83      601.99     12.14 o 
  -1   1   2       13.11        8.35      1.44 o 
   0   1   2     1005.63     1125.67     15.98 o 
   1   1   2       82.89       57.31      2.89 o 
   2   1   2       58.10       45.92      2.36 o 
   3   1   2      344.08      393.66     12.28 o 
   4   1   2        4.10        4.46      1.33 o 
   5   1   2       25.77       26.99      3.15 o 
   6   1   2        1.90       -0.99      1.93 o 
   7   1   2        7.55        8.01      3.19 o 
   8   1   2       13.86       19.08      4.98 o 
 -11   2   2        0.12        0.00      2.40 o 
 -10   2   2       21.18       23.25      5.51 o 
  -9   2   2        0.64        4.01      2.33 o 
  -8   2   2       12.94       12.35      3.75 o 
  -7   2   2        0.33        0.02      1.94 o 
  -6   2   2       11.08        7.63      1.25 o 
  -5   2   2      299.41      358.71      8.70 o 
  -4   2   2        7.16       19.35      1.93 o 
  -3   2   2      670.64      694.91     15.87 o 
  -2   2   2      148.82      105.92      5.60 o 
  -1   2   2        7.88       11.61      2.16 o 
   0   2   2        8.52        1.70      1.17 o 
   1   2   2      275.07      229.07      6.61 o 
   2   2   2       78.79       92.21      4.55 o 
   3   2   2       30.11       50.76      4.47 o 
   4   2   2        0.42        0.82      1.04 o 
   5   2   2       27.13       22.14      4.41 o 
   6   2   2        2.58        9.14      3.18 o 
   7   2   2        1.18        0.85      2.52 o 
   8   2   2        4.97       -1.96      1.91 o 
 -11   3   2        2.48        0.05      1.32 o 
 -10   3   2        2.63        1.84      1.65 o 
  -9   3   2        8.93       13.32      4.20 o 
  -8   3   2        0.53        1.72      1.96 o 
  -7   3   2       50.75       43.52      5.96 o 
  -6   3   2        2.11       -0.08      0.79 o 
  -5   3   2       10.39       10.55      1.90 o 
  -4   3   2       70.87       80.00      3.11 o 
  -3   3   2      140.42      183.00      9.01 o 
  -2   3   2      583.08      677.12     15.55 o 
  -1   3   2      110.29       80.90      5.61 o 
   0   3   2      530.63      534.34     14.97 o 
   1   3   2        0.54        0.13      0.92 o 
   2   3   2        0.54        1.03      1.06 o 
   3   3   2       13.59       12.26      2.48 o 
   4   3   2        4.64        2.91      2.18 o 
   5   3   2      173.55      189.99     13.17 o 
   6   3   2       35.14       29.09      5.57 o 
   7   3   2       55.87       53.35      8.24 o 
   8   3   2        0.04        4.25      2.51 o 
 -11   4   2        1.79       10.49      4.29 o 
 -10   4   2        6.33        3.00      2.03 o 
  -9   4   2        9.97       11.11      3.68 o 
  -8   4   2       17.22       10.95      3.45 o 
  -7   4   2      165.63      148.48     10.98 o 
  -6   4   2       61.93       54.89      4.25 o 
  -5   4   2       31.69       20.09      2.52 o 
  -4   4   2       85.29       99.12      5.17 o 
  -3   4   2      231.96      191.77      6.71 o 
  -2   4   2      426.25      399.83     13.48 o 
  -1   4   2      730.25      729.98     18.61 o 
   0   4   2      239.18      219.36     10.70 o 
   1   4   2        6.16       11.27      2.92 o 
   2   4   2       58.21       56.59      4.47 o 
   3   4   2        1.36        0.75      1.53 o 
   4   4   2        5.95        5.06      2.36 o 
   5   4   2        4.32        2.88      2.61 o 
   6   4   2        9.19        7.52      3.55 o 
   7   4   2       16.02       16.92      4.89 o 
 -11   5   2       20.76       15.83      5.09 o 
 -10   5   2        0.02       -0.02      2.05 o 
  -9   5   2        9.57        7.95      3.44 o 
  -8   5   2        0.18        1.47      1.96 o 
  -7   5   2        5.13       12.38      3.53 o 
  -6   5   2        6.07        8.00      1.53 o 
  -5   5   2        1.30       -0.06      0.78 o 
  -4   5   2       24.03       24.05      2.77 o 
  -3   5   2       29.26       30.67      2.98 o 
  -2   5   2        7.78        9.21      2.47 o 
  -1   5   2      224.24      195.20     10.69 o 
   0   5   2      153.66      141.71      9.56 o 
   1   5   2      461.30      482.78     18.48 o 
   2   5   2       57.41       63.01      7.11 o 
   3   5   2      163.41      162.45     12.03 o 
   4   5   2        1.28        1.44      2.03 o 
   5   5   2       29.13       25.15      5.68 o 
   6   5   2        3.98        6.82      3.51 o 
 -10   6   2        4.51        4.30      2.47 o 
  -9   6   2        0.72       -1.90      2.07 o 
  -8   6   2       71.30       60.71      8.14 o 
  -7   6   2       10.17       11.63      3.74 o 
  -6   6   2      134.59      129.68      4.33 o 
  -5   6   2      265.34      289.81     10.37 o 
  -4   6   2      244.20      214.21      8.34 o 
  -3   6   2      106.23      113.58      4.96 o 
  -2   6   2      175.26      180.73      6.21 o 
  -1   6   2        0.01        0.09      0.75 o 
   0   6   2      155.87      170.83     11.37 o 
   1   6   2      200.54      167.84     11.89 o 
   2   6   2      278.61      298.65     16.51 o 
   3   6   2        8.17        9.83      3.62 o 
   4   6   2       41.86       42.91      7.22 o 
   5   6   2        0.53        3.99      2.91 o 
 -10   7   2        1.41        7.58      4.18 o 
  -9   7   2        0.34       -0.43      1.94 o 
  -8   7   2        4.97        2.28      1.84 o 
  -7   7   2        0.04       -1.31      1.84 o 
  -6   7   2       10.58        8.07      1.59 o 
  -5   7   2       49.56       18.18     28.40 o 
  -4   7   2      297.39      298.62     14.86 o 
  -3   7   2        0.47        0.37      1.15 o 
  -2   7   2       96.59       92.98      8.67 o 
  -1   7   2       47.56       39.86      5.88 o 
   0   7   2       43.16       37.53      5.99 o 
   1   7   2        3.01        1.30      2.46 o 
   2   7   2        4.83        3.77      2.98 o 
   3   7   2       12.35        8.27      3.24 o 
   4   7   2       49.44       47.73      8.06 o 
 -10   8   2        7.13        9.48      3.64 o 
  -9   8   2        0.02        1.95      1.82 o 
  -8   8   2        6.15       12.03      4.23 o 
  -7   8   2       12.96       11.55      4.05 o 
  -6   8   2       26.13        2.13     13.63 o 
  -5   8   2       69.94       64.82      8.18 o 
  -4   8   2       67.10       68.71      7.68 o 
  -3   8   2      170.66      146.00     11.23 o 
  -2   8   2       59.28       61.79      7.52 o 
  -1   8   2       30.13       33.10      5.85 o 
   0   8   2        1.96        3.94      2.48 o 
   1   8   2        0.46       -3.10      2.45 o 
   2   8   2       27.29       30.14      6.36 o 
   3   8   2        5.98        7.09      3.31 o 
  -9   9   2        0.27       -1.06      2.52 o 
  -8   9   2       18.79       19.58      5.31 o 
  -7   9   2        0.00       -0.70      2.77 o 
  -6   9   2       26.09       32.07      6.16 o 
  -5   9   2       89.22      101.28      9.86 o 
  -4   9   2        0.04       -1.97      2.07 o 
  -3   9   2       57.00       69.32      8.30 o 
  -2   9   2        3.57        1.99      2.22 o 
  -1   9   2       44.36       47.00      7.24 o 
   0   9   2        0.02       -2.37      2.34 o 
   1   9   2       16.41       18.70      4.83 o 
   2   9   2        7.36        7.54      3.92 o 
  -8  10   2        1.41       -1.24      1.67 o 
  -7  10   2       25.79       32.59      6.51 o 
  -6  10   2        0.85       -2.81      2.41 o 
  -5  10   2       37.84       36.66      6.61 o 
  -4  10   2       70.17       62.80      8.45 o 
  -3  10   2        6.20       11.23      4.12 o 
  -2  10   2        2.77        3.53      2.67 o 
  -1  10   2        4.41        2.31      2.04 o 
   0  10   2        7.94        5.05      3.04 o 
   1  10   2        0.75       -3.68      3.11 o 
  -7  11   2       13.18       18.61      5.23 o 
  -6  11   2        2.45        3.90      3.15 o 
  -5  11   2        0.29       -0.29      1.24 o 
  -4  11   2        0.01        0.34      0.87 o 
  -3  11   2        0.22       -1.83      2.37 o 
  -2  11   2        0.95        0.77      3.02 o 
  -1  11   2       17.25       16.97      4.92 o 
  -4  12   2        1.26        2.14      3.00 o 
   2 -13   3        0.02        4.41      2.21 o 
   3 -13   3        5.46        8.79      3.59 o 
  -1 -12   3       10.33       17.23      4.78 o 
   0 -12   3        2.08        6.11      2.61 o 
   1 -12   3       19.82       26.60      5.68 o 
   2 -12   3        0.44        0.63      1.29 o 
   3 -12   3        0.59       -2.84      1.89 o 
   5 -12   3       12.63        9.30      4.14 o 
   6 -12   3        1.27       -0.92      1.57 o 
  -3 -11   3        8.72       18.97      5.26 o 
  -2 -11   3       16.83       20.16      4.93 o 
  -1 -11   3        0.27        1.84      2.34 o 
   0 -11   3       19.38       17.41      4.35 o 
   1 -11   3        0.35        2.41      2.05 o 
   2 -11   3        1.89       -0.65      1.70 o 
   3 -11   3        5.32        8.42      2.77 o 
   5 -11   3        3.24        1.32      2.30 o 
   6 -11   3        3.76        5.27      3.23 o 
   7 -11   3        1.79        5.27      3.30 o 
  -4 -10   3        5.63        5.89      3.86 o 
  -3 -10   3       15.41       15.08      4.47 o 
  -2 -10   3        1.38        6.03      2.81 o 
  -1 -10   3       13.81       14.80      4.18 o 
   0 -10   3       57.86       47.59      6.71 o 
   1 -10   3        3.45        2.76      2.06 o 
   2 -10   3       21.44       21.14      4.05 o 
   3 -10   3       69.57       74.79      5.44 o 
   4 -10   3        4.33        2.64      2.63 o 
   5 -10   3       11.68       11.54      2.57 o 
   6 -10   3       21.96       18.37      3.21 o 
   7 -10   3       17.55       25.22      3.83 o 
  -5  -9   3        6.35        9.18      4.54 o 
  -4  -9   3       51.92       57.04      8.27 o 
  -3  -9   3        0.03        4.58      3.07 o 
  -2  -9   3        6.75        7.11      3.05 o 
  -1  -9   3        1.82        2.84      2.36 o 
   0  -9   3       10.76        5.87      2.69 o 
   1  -9   3       37.29       39.09      3.10 o 
   2  -9   3       13.75       18.14      2.09 o 
   3  -9   3       54.87       46.87      3.29 o 
   4  -9   3      139.12      156.96      6.21 o 
   5  -9   3       40.51       39.97      4.34 o 
   6  -9   3        0.20        0.84      1.12 o 
   7  -9   3        8.63       10.33      2.41 o 
   8  -9   3        6.87       11.88      2.49 o 
  -6  -8   3        1.51        3.45      2.32 o 
  -5  -8   3        0.34       -0.64      1.61 o 
  -4  -8   3       74.13       68.71      8.71 o 
  -3  -8   3       51.66       51.65      7.19 o 
  -2  -8   3      108.70      149.40     11.10 o 
  -1  -8   3      121.08      129.07      9.74 o 
   0  -8   3        0.50        0.06      0.66 o 
   1  -8   3      279.17      266.78      7.32 o 
   2  -8   3      332.28      300.38      6.68 o 
   3  -8   3      505.15      529.44      8.65 o 
   4  -8   3        9.05        9.69      1.37 o 
   5  -8   3        2.20        3.33      1.17 o 
   6  -8   3        0.85        0.79      0.92 o 
   7  -8   3        3.43        3.13      1.56 o 
   8  -8   3        0.87        1.45      4.02 o 
   9  -8   3        1.87        5.65      2.83 o 
  -7  -7   3        0.12        1.65      1.90 o 
  -6  -7   3       24.68       34.85      6.73 o 
  -5  -7   3        1.00        3.15      2.47 o 
  -4  -7   3      117.59      134.62     11.42 o 
  -3  -7   3      173.52      155.03     11.48 o 
  -2  -7   3       33.77       28.42      4.66 o 
  -1  -7   3        7.79        7.82      1.32 o 
   0  -7   3      350.57      379.32      7.30 o 
   1  -7   3       62.16       67.40      3.00 o 
   2  -7   3      115.51      125.98      4.43 o 
   3  -7   3      517.35      500.88      9.17 o 
   4  -7   3        7.16        8.48      1.14 o 
   5  -7   3       11.17        9.15      1.18 o 
   6  -7   3        6.82        7.31      1.10 o 
   7  -7   3        2.70        1.85      0.88 o 
   8  -7   3        4.65        3.84      1.66 o 
   9  -7   3        0.00       -1.11      2.05 o 
  -8  -6   3        0.13        2.02      1.92 o 
  -7  -6   3       21.08       22.81      5.50 o 
  -6  -6   3        0.37       -4.16      3.00 o 
  -5  -6   3       12.71       16.57      4.14 o 
  -4  -6   3        2.29        2.48      2.05 o 
  -3  -6   3       89.05       79.28      7.67 o 
  -2  -6   3      671.07      656.18      9.36 o 
  -1  -6   3       98.45      134.32      4.69 o 
   0  -6   3       12.36       20.59      1.81 o 
   1  -6   3      109.72      112.85      3.43 o 
   2  -6   3        1.22       -0.18      0.43 o 
   3  -6   3       30.13       29.49      1.66 o 
   4  -6   3        2.24        0.72      0.53 o 
   5  -6   3        5.70        4.82      0.91 o 
   6  -6   3      173.66      158.53      4.71 o 
   7  -6   3        4.68        2.21      0.96 o 
   8  -6   3       25.24       27.19      3.54 o 
   9  -6   3        5.81        6.51      3.70 o 
  -8  -5   3        2.77       -0.69      2.05 o 
  -7  -5   3        1.90        2.40      2.32 o 
  -6  -5   3        1.17        2.47      2.43 o 
  -5  -5   3        5.73        2.52      2.12 o 
  -4  -5   3      148.89      132.73      6.89 o 
  -3  -5   3        4.06        2.58      0.75 o 
  -2  -5   3      369.72      365.39      8.45 o 
  -1  -5   3     1256.66     1254.54     13.04 o 
   0  -5   3      101.40       92.00      2.91 o 
   1  -5   3      311.68      272.23      5.19 o 
   2  -5   3        0.05       -0.11      0.39 o 
   3  -5   3       42.91       31.23      1.84 o 
   4  -5   3       41.12       40.41      2.17 o 
   5  -5   3      125.26      122.10      3.80 o 
   6  -5   3        6.74        6.44      1.29 o 
   7  -5   3       52.54       52.66      3.36 o 
   8  -5   3        0.01       -0.16      0.74 o 
   9  -5   3        9.62        7.79      1.83 o 
  -9  -4   3        9.54       14.61      4.56 o 
  -8  -4   3        1.54       -0.36      1.37 o 
  -7  -4   3        3.15        0.83      1.50 o 
  -6  -4   3       93.36       83.32      8.88 o 
  -5  -4   3      130.99      149.08     10.11 o 
  -4  -4   3       48.52       47.42      3.17 o 
  -3  -4   3      729.93      712.32      9.04 o 
  -2  -4   3      127.82      106.65      4.74 o 
  -1  -4   3      318.94      428.36      8.58 o 
   0  -4   3     1036.68     1199.02      9.89 o 
   1  -4   3       16.52       18.09      0.98 o 
   2  -4   3      431.27      475.93      7.05 o 
   3  -4   3      175.23      195.35      3.75 o 
   4  -4   3       38.00       30.15      2.52 o 
   5  -4   3      185.40      182.46      5.40 o 
   6  -4   3       12.82        8.82      1.22 o 
   7  -4   3       18.53       18.73      1.77 o 
   8  -4   3        2.36        2.39      1.31 o 
   9  -4   3        0.93       -0.40      1.69 o 
  -9  -3   3        9.19       12.31      4.95 o 
  -8  -3   3        0.94        1.80      2.18 o 
  -7  -3   3        2.16        0.63      1.45 o 
  -6  -3   3        0.05       10.51      1.62 o 
  -5  -3   3        0.28        1.21      0.82 o 
  -4  -3   3      292.58      272.80      4.21 o 
  -3  -3   3      408.49      360.28      7.13 o 
  -2  -3   3     1504.89     1406.70     10.95 o 
  -1  -3   3        6.65        2.45      0.59 o 
   0  -3   3        1.18       19.49      1.58 o 
   1  -3   3       73.20       70.42      3.45 o 
   2  -3   3      369.63      445.02      6.31 o 
   3  -3   3       87.32       78.87      2.81 o 
   4  -3   3       35.23       35.84      2.23 o 
   5  -3   3       85.90       78.36      3.07 o 
   6  -3   3       13.17       13.05      1.47 o 
   7  -3   3        2.19        2.31      0.86 o 
   8  -3   3        1.58        0.42      0.84 o 
   9  -3   3       24.55       35.59      4.65 o 
 -10  -2   3        2.00       -0.89      2.13 o 
  -9  -2   3        0.62        1.20      2.24 o 
  -8  -2   3        1.06        2.38      1.14 o 
  -7  -2   3       49.69       46.50      4.01 o 
  -6  -2   3       37.95       41.63      3.54 o 
  -5  -2   3      252.17      273.05      8.18 o 
  -4  -2   3       49.93       46.89      3.17 o 
  -3  -2   3       39.79       22.40      1.67 o 
  -2  -2   3      944.18     1117.17      8.74 o 
  -1  -2   3      526.24      505.37      5.54 o 
   0  -2   3       95.35       75.70      4.71 o 
   1  -2   3      969.60      858.47     11.80 o 
   2  -2   3     1311.82     1246.67     12.74 o 
   3  -2   3      222.30      220.40      4.01 o 
   4  -2   3      225.17      212.25      4.64 o 
   5  -2   3       93.78       91.48      3.47 o 
   6  -2   3      190.54      192.90      5.54 o 
   7  -2   3        0.98        0.76      0.61 o 
   8  -2   3       15.55       18.39      2.85 o 
   9  -2   3        0.03       -1.58      2.58 o 
 -10  -1   3       14.45       22.63      4.22 o 
  -9  -1   3        5.64        4.17      3.08 o 
  -8  -1   3      110.12      100.70      5.76 o 
  -7  -1   3       53.89       51.26      5.34 o 
  -6  -1   3      350.64      343.14      8.93 o 
  -5  -1   3       83.48       82.33      2.49 o 
  -4  -1   3      155.80      165.48      5.32 o 
  -3  -1   3      623.40      568.12      9.83 o 
  -2  -1   3     1685.18     1515.49     11.05 o 
  -1  -1   3    11450.68    10235.42     29.00 o 
   0  -1   3      631.72      725.42      5.62 o 
   1  -1   3      416.24      405.78      4.58 o 
   2  -1   3      148.89      160.23      4.17 o 
   3  -1   3       67.26       49.35      2.88 o 
   4  -1   3       34.00       39.52      2.45 o 
   5  -1   3      226.15      211.06      7.77 o 
   6  -1   3      115.99      111.59      8.92 o 
   7  -1   3       24.87       29.14      4.91 o 
   8  -1   3        3.60        8.21      2.83 o 
   9  -1   3        0.00       -2.30      2.05 o 
 -10   0   3        3.17        2.24      2.90 o 
  -9   0   3        8.23        9.88      3.74 o 
  -8   0   3      127.61      137.82      5.97 o 
  -7   0   3        0.64        0.89      0.68 o 
  -6   0   3        0.27        0.66      0.46 o 
  -5   0   3       12.40        5.46      0.76 o 
  -4   0   3      140.55      111.98      7.58 o 
  -3   0   3       73.72      117.03      2.96 o 
  -2   0   3     4211.92     3961.67     29.73 o 
  -1   0   3     4193.82     4177.69     16.82 o 
   0   0   3     1244.39     1296.46     11.21 o 
   1   0   3      152.54      134.04      4.01 o 
   2   0   3     1021.25     1069.80     14.05 o 
   3   0   3        0.05        2.74      1.28 o 
   4   0   3      202.52      229.39      7.67 o 
   5   0   3       25.55       26.30      3.07 o 
   6   0   3       69.46       70.68      7.57 o 
   7   0   3        0.59        3.13      2.39 o 
   8   0   3        2.69       10.48      3.19 o 
 -11   1   3        0.12       -2.23      2.78 o 
 -10   1   3        1.24       -1.04      1.28 o 
  -9   1   3        9.62       17.49      4.32 o 
  -8   1   3       48.78       55.54      2.99 o 
  -7   1   3       88.61       83.82      3.43 o 
  -6   1   3        4.12        2.72      0.96 o 
  -5   1   3      671.15      817.16      9.22 o 
  -4   1   3      360.61      350.32      5.81 o 
  -3   1   3     1091.94     1120.15     11.30 o 
  -2   1   3        0.25        9.52      1.92 o 
  -1   1   3      400.27      425.74      7.53 o 
   0   1   3      306.27      281.83     14.95 o 
   1   1   3        0.13        0.26      0.62 o 
   2   1   3      214.67      289.55      6.28 o 
   3   1   3       41.03       34.95      2.98 o 
   4   1   3        7.19        4.61      1.41 o 
   5   1   3        0.34        1.60      1.80 o 
   6   1   3       27.39       30.45      5.33 o 
   7   1   3        0.01       -1.37      2.35 o 
   8   1   3        0.55       -2.87      2.99 o 
 -11   2   3        0.19        3.12      2.68 o 
 -10   2   3        3.37        3.29      1.62 o 
  -9   2   3       11.25       12.64      3.96 o 
  -8   2   3       59.49       71.67      8.29 o 
  -7   2   3       35.91        6.22     14.74 o 
  -6   2   3       71.11       85.18      5.38 o 
  -5   2   3       92.48       98.14      7.47 o 
  -4   2   3        8.14       14.57      1.49 o 
  -3   2   3      131.20      143.27      7.68 o 
  -2   2   3       36.21       44.73      4.06 o 
  -1   2   3      104.38      108.07      6.16 o 
   0   2   3      350.09      378.48      8.62 o 
   1   2   3      106.00       58.12     64.56 o 
   2   2   3      584.52      588.49     12.07 o 
   3   2   3       14.77       10.15      1.53 o 
   4   2   3      118.87      121.84      6.56 o 
   5   2   3       13.97       17.22      4.00 o 
   6   2   3       20.40       33.43      6.07 o 
   7   2   3       14.19       22.64      5.11 o 
 -11   3   3        1.50       -0.25      1.67 o 
 -10   3   3        0.13        1.60      2.32 o 
  -9   3   3       19.08       23.96      5.18 o 
  -8   3   3       26.61       24.55      5.05 o 
  -7   3   3       50.91       52.17      6.62 o 
  -6   3   3        0.44        8.42      1.91 o 
  -5   3   3      198.12      132.02      4.82 o 
  -4   3   3       65.54       63.87      5.84 o 
  -3   3   3      735.77      708.27     47.66 o 
  -2   3   3      219.25      231.32     10.20 o 
  -1   3   3      894.86      823.30     19.10 o 
   0   3   3        2.08       36.73      6.93 o 
   1   3   3      172.88      180.68      9.98 o 
   2   3   3       18.63       26.70      3.28 o 
   3   3   3       64.83       72.74      5.14 o 
   4   3   3       19.18       11.91      3.33 o 
   5   3   3       37.92       32.93      5.56 o 
   6   3   3        0.07        4.86      2.56 o 
   7   3   3        8.23        6.84      3.10 o 
 -11   4   3        9.15       13.65      4.77 o 
 -10   4   3        0.10        1.99      2.06 o 
  -9   4   3       68.47       80.33      9.55 o 
  -8   4   3        8.67        7.91      1.98 o 
  -7   4   3       60.78       77.14      8.33 o 
  -6   4   3        1.00        1.99      0.96 o 
  -5   4   3       72.39       67.61      4.64 o 
  -4   4   3       82.18       88.44      7.52 o 
  -3   4   3       38.52       46.38      4.94 o 
  -2   4   3      381.58      444.97     15.28 o 
  -1   4   3      781.91      820.07     21.09 o 
   0   4   3        2.30        2.28      1.41 o 
   1   4   3       77.38       79.15      5.21 o 
   2   4   3        6.80        7.58      2.90 o 
   3   4   3       80.13       85.30      8.49 o 
   4   4   3       14.49        7.25      2.98 o 
   5   4   3        0.34        2.95      2.75 o 
   6   4   3        5.64        3.26      2.89 o 
 -11   5   3        4.51        9.13      3.52 o 
 -10   5   3        0.18       -2.54      3.04 o 
  -9   5   3        0.05        0.56      1.75 o 
  -8   5   3       94.82       83.28      9.26 o 
  -7   5   3       13.22       12.91      3.63 o 
  -6   5   3        4.67        1.66      0.34 o 
  -5   5   3      174.07      171.76      6.63 o 
  -4   5   3       62.21       44.16      3.16 o 
  -3   5   3      136.88      167.81     10.11 o 
  -2   5   3        4.80        2.32      1.32 o 
  -1   5   3        1.57        3.74      1.92 o 
   0   5   3      116.85      124.72      9.45 o 
   1   5   3      332.35      341.43     16.33 o 
   2   5   3        0.90       -1.45      2.09 o 
   3   5   3       72.97       71.30      8.46 o 
   4   5   3       16.92       14.14      4.10 o 
   5   5   3       22.99       27.47      6.32 o 
   6   5   3        4.09        3.56      2.52 o 
 -11   6   3        0.45       -2.61      2.17 o 
 -10   6   3       10.34       12.63      3.69 o 
  -9   6   3        5.72        2.71      3.05 o 
  -8   6   3       24.81       31.00      5.99 o 
  -7   6   3        0.81        3.29      2.32 o 
  -6   6   3      382.02      387.17      8.35 o 
  -5   6   3      338.43      366.81     17.83 o 
  -4   6   3      320.82      341.36     15.54 o 
  -3   6   3       38.04       29.87      4.90 o 
  -2   6   3      198.98      215.46     12.46 o 
  -1   6   3        0.11       -0.11      1.11 o 
   0   6   3        0.91        1.93      2.25 o 
   1   6   3       85.33       86.51      9.03 o 
   2   6   3      230.05      238.67     15.54 o 
   3   6   3        2.87        0.70      2.35 o 
   4   6   3       25.82       25.61      5.83 o 
   5   6   3        0.58        4.54      2.48 o 
 -10   7   3        4.14        5.88      3.73 o 
  -9   7   3        0.81        0.17      1.91 o 
  -8   7   3        5.17        8.67      2.91 o 
  -7   7   3        0.54        1.62      1.61 o 
  -6   7   3        8.82       10.46      2.12 o 
  -5   7   3      303.87      307.04     17.16 o 
  -4   7   3       50.07       46.30      6.58 o 
  -3   7   3        2.94        3.73      1.88 o 
  -2   7   3       19.98       17.09      4.24 o 
  -1   7   3       11.94       11.29      3.68 o 
   0   7   3       33.51       37.31      6.17 o 
   1   7   3       91.84       94.12     10.09 o 
   2   7   3        7.07       11.62      4.07 o 
   3   7   3       11.85       18.37      5.26 o 
   4   7   3       11.27       14.66      4.51 o 
 -10   8   3        9.15        7.13      3.76 o 
  -9   8   3        1.78        3.20      2.41 o 
  -8   8   3       20.01       19.00      5.53 o 
  -7   8   3       13.22       10.27      4.42 o 
  -6   8   3      139.81      160.56     13.46 o 
  -5   8   3       22.18       19.46      3.27 o 
  -4   8   3        0.40        1.34      1.80 o 
  -3   8   3       43.11       38.28      6.29 o 
  -2   8   3      131.45      141.42     11.75 o 
  -1   8   3        5.17        0.33      1.64 o 
   0   8   3       63.59       76.40      9.20 o 
   1   8   3       32.66       30.22      6.33 o 
   2   8   3        5.04        9.47      4.00 o 
   3   8   3       21.95       29.27      6.63 o 
  -9   9   3       39.32       51.69      8.63 o 
  -8   9   3        1.94        3.91      2.84 o 
  -7   9   3       20.14       22.87      5.70 o 
  -6   9   3        0.67       -0.89      2.32 o 
  -5   9   3       15.83       17.01      4.41 o 
  -4   9   3        0.24        1.56      1.83 o 
  -3   9   3        3.34        2.97      2.24 o 
  -2   9   3        0.81        5.23      2.80 o 
  -1   9   3       18.48       16.52      5.01 o 
   0   9   3        0.00        5.97      3.17 o 
   1   9   3       24.57       26.89      6.32 o 
  -8  10   3        2.47        4.98      3.81 o 
  -7  10   3        0.63       -1.96      2.45 o 
  -6  10   3        2.58        0.17      1.97 o 
  -5  10   3        1.21        6.59      3.02 o 
  -4  10   3        6.22       10.05      3.66 o 
  -3  10   3       20.53       15.88      4.43 o 
  -2  10   3        7.58       11.18      4.14 o 
  -1  10   3       31.81       31.75      6.62 o 
   0  10   3        1.59        3.05      2.61 o 
  -6  11   3        2.94       -1.80      2.72 o 
  -5  11   3        1.82        5.18      2.62 o 
  -4  11   3        1.78       -3.64      3.24 o 
  -3  11   3       16.93       27.30      6.14 o 
   1 -13   4        1.86        1.00      1.91 o 
  -2 -12   4        2.97        1.35      2.15 o 
  -1 -12   4        2.08        3.91      2.28 o 
   0 -12   4        3.93        6.86      2.65 o 
   1 -12   4        1.63        1.17      2.26 o 
   2 -12   4        0.02       -1.98      1.79 o 
   3 -12   4        2.45        1.43      1.20 o 
   4 -12   4        5.38        1.15      2.26 o 
   5 -12   4        2.88        5.65      3.62 o 
  -3 -11   4        4.01        3.92      2.74 o 
  -2 -11   4        0.17       -0.38      2.07 o 
  -1 -11   4        0.10        3.34      2.50 o 
   0 -11   4        0.11        1.46      1.70 o 
   1 -11   4        9.40        9.73      2.83 o 
   2 -11   4        4.08        4.92      2.34 o 
   3 -11   4       21.76       23.26      3.24 o 
   4 -11   4        6.35        7.72      4.47 o 
   5 -11   4        1.85        2.42      1.51 o 
   6 -11   4        0.09        0.70      2.17 o 
  -5 -10   4        0.50       -2.18      2.12 o 
  -4 -10   4        5.90        9.83      4.01 o 
  -3 -10   4        1.55        4.39      2.64 o 
  -2 -10   4        0.06        1.01      2.14 o 
  -1 -10   4       55.04       61.43      7.64 o 
   0 -10   4        0.46        0.24      1.12 o 
   1 -10   4       11.18       11.19      2.36 o 
   2 -10   4       33.71       29.58      3.60 o 
   3 -10   4        0.41       -0.97      1.83 o 
   4 -10   4        2.25        3.24      1.45 o 
   5 -10   4        8.10       10.12      2.35 o 
   6 -10   4        0.35       -0.35      1.12 o 
   7 -10   4        3.67        4.42      2.59 o 
  -6  -9   4        1.49        1.72      2.43 o 
  -5  -9   4        3.63        0.94      1.96 o 
  -4  -9   4        0.00       -2.07      2.32 o 
  -3  -9   4        0.01       -0.55      1.87 o 
  -2  -9   4        3.59        1.14      2.40 o 
  -1  -9   4        8.92        7.89      1.96 o 
   0  -9   4       99.24       98.19      4.83 o 
   1  -9   4       59.50       61.05      3.71 o 
   2  -9   4       20.31       15.31      1.90 o 
   3  -9   4        1.73        0.82      1.22 o 
   4  -9   4        9.17        9.32      1.62 o 
   5  -9   4       26.47       26.55      3.54 o 
   6  -9   4        0.96        0.39      1.37 o 
   7  -9   4        5.52        6.51      2.59 o 
   8  -9   4        2.99       -1.76      1.73 o 
  -6  -8   4        3.08        3.52      2.34 o 
  -5  -8   4       21.79       20.81      5.32 o 
  -4  -8   4       11.33        1.70      2.70 o 
  -3  -8   4        1.68        0.68      1.82 o 
  -2  -8   4      113.77      123.20      6.67 o 
  -1  -8   4        2.21        0.83      0.86 o 
   0  -8   4       82.36       97.03      4.54 o 
   1  -8   4        0.68       -0.38      0.77 o 
   2  -8   4       45.97       45.72      2.80 o 
   3  -8   4      113.06      109.56      4.05 o 
   4  -8   4       27.08       29.67      2.70 o 
   5  -8   4      126.20      133.84      4.83 o 
   6  -8   4       16.39       19.58      2.34 o 
   7  -8   4        3.29        3.89      1.62 o 
   8  -8   4       18.97       18.01      4.60 o 
  -7  -7   4        0.18       -3.00      2.12 o 
  -6  -7   4       29.66       26.09      5.98 o 
  -5  -7   4        3.81        8.08      3.31 o 
  -4  -7   4      477.19      468.60     20.52 o 
  -3  -7   4       80.00       86.72      4.96 o 
  -2  -7   4      287.85      313.86      7.90 o 
  -1  -7   4       99.43       84.63      3.94 o 
   0  -7   4        8.96        6.58      1.08 o 
   1  -7   4       77.52       64.22      2.57 o 
   2  -7   4        7.05        3.96      0.73 o 
   3  -7   4        5.69        4.16      0.78 o 
   4  -7   4      123.33      130.81      3.96 o 
   5  -7   4        0.29        0.71      0.71 o 
   6  -7   4       71.90       79.69      4.27 o 
   7  -7   4        3.94        3.79      1.49 o 
   8  -7   4       10.13       12.90      3.80 o 
  -8  -6   4        1.93       -4.18      3.46 o 
  -7  -6   4        4.16        1.27      2.49 o 
  -6  -6   4        1.79       -2.44      2.10 o 
  -5  -6   4       14.36       19.58      4.50 o 
  -4  -6   4       12.98       15.30      3.74 o 
  -3  -6   4      200.02      219.56      7.44 o 
  -2  -6   4       19.87       30.72      2.40 o 
  -1  -6   4       26.21       26.87      2.56 o 
   0  -6   4        0.62       12.39      1.38 o 
   1  -6   4      115.94      137.12      4.32 o 
   2  -6   4      209.47      212.48      5.67 o 
   3  -6   4        8.73       10.61      1.55 o 
   4  -6   4      521.13      531.39      7.39 o 
   5  -6   4       83.60       75.96      3.05 o 
   6  -6   4       24.65       32.59      2.71 o 
   7  -6   4        7.13        6.36      1.12 o 
   8  -6   4        6.92        5.34      1.86 o 
  -8  -5   4       49.54       46.41      7.86 o 
  -7  -5   4        0.92        0.28      1.97 o 
  -6  -5   4       52.31       66.14      8.26 o 
  -5  -5   4      139.38      130.72     10.50 o 
  -4  -5   4       66.76       64.60      2.77 o 
  -3  -5   4      613.19      619.27     14.27 o 
  -2  -5   4       10.11        7.15      1.42 o 
  -1  -5   4      417.10      484.90      8.03 o 
   0  -5   4      557.10      509.79      8.24 o 
   1  -5   4       66.88       60.54      1.93 o 
   2  -5   4      159.24      162.69      3.10 o 
   3  -5   4       56.63       59.16      2.23 o 
   4  -5   4        0.26       -0.30      0.44 o 
   5  -5   4      139.86      140.41      4.43 o 
   6  -5   4       36.52       26.25      1.97 o 
   7  -5   4        1.43        1.86      0.66 o 
   8  -5   4        0.16        0.03      1.87 o 
  -9  -4   4        4.34        6.30      3.31 o 
  -8  -4   4       19.04       30.73      6.31 o 
  -7  -4   4       88.94       84.16      9.55 o 
  -6  -4   4       31.95       31.96      5.52 o 
  -5  -4   4      127.61      139.50      6.94 o 
  -4  -4   4       17.04       13.81      1.75 o 
  -3  -4   4       99.00       71.26      3.48 o 
  -2  -4   4       19.12       11.49      1.31 o 
  -1  -4   4       70.64       96.79      3.20 o 
   0  -4   4      295.13      386.98     11.02 o 
   1  -4   4      148.05       66.92     64.74 o 
   2  -4   4        0.16        0.62      0.48 o 
   3  -4   4      103.75      113.29      2.33 o 
   4  -4   4       81.22       68.17      4.43 o 
   5  -4   4       25.97       22.53      1.67 o 
   6  -4   4       19.50       19.88      1.86 o 
   7  -4   4       15.67       18.37      1.90 o 
   8  -4   4        0.44        0.42      1.03 o 
  -9  -3   4        4.13        3.54      2.23 o 
  -8  -3   4        0.09       -0.89      1.27 o 
  -7  -3   4       35.07       32.93      3.08 o 
  -6  -3   4        7.54        7.28      2.37 o 
  -5  -3   4        0.49        2.68      1.01 o 
  -4  -3   4       14.01       19.97      2.34 o 
  -3  -3   4      122.51      103.88      3.29 o 
  -2  -3   4      139.38      108.37      3.07 o 
  -1  -3   4      686.12      632.68      9.04 o 
   0  -3   4        2.50        0.41      0.26 o 
   1  -3   4     1056.64     1025.82     14.78 o 
   2  -3   4       25.48       21.82      1.85 o 
   3  -3   4       76.01       74.53      2.20 o 
   4  -3   4       66.28       58.37      2.39 o 
   5  -3   4       57.91       64.05      2.84 o 
   6  -3   4        5.12        3.98      0.92 o 
   7  -3   4        0.93        1.88      0.87 o 
   8  -3   4       10.24        4.39      2.09 o 
 -10  -2   4        5.87        4.66      2.61 o 
  -9  -2   4        4.20        2.67      1.77 o 
  -8  -2   4       19.04       13.68      5.15 o 
  -7  -2   4      100.93      101.34      5.80 o 
  -6  -2   4      138.12      153.72      7.77 o 
  -5  -2   4      199.37      228.60      6.34 o 
  -4  -2   4       25.30       15.77      1.60 o 
  -3  -2   4      131.81      110.26      3.14 o 
  -2  -2   4      288.75      316.90      4.78 o 
  -1  -2   4       82.23       96.03      2.38 o 
   0  -2   4      675.49      685.29      6.94 o 
   1  -2   4       90.77       98.38      6.89 o 
   2  -2   4      184.30      198.63      5.01 o 
   3  -2   4        5.36        4.97      0.88 o 
   4  -2   4        9.62       11.30      1.40 o 
   5  -2   4        0.31        0.64      0.70 o 
   6  -2   4        8.70        6.06      1.33 o 
   7  -2   4        0.69        0.02      0.80 o 
   8  -2   4        3.19        2.73      1.60 o 
 -10  -1   4        1.41       -2.03      2.67 o 
  -9  -1   4        9.18       15.91      4.55 o 
  -8  -1   4       34.78       33.94      3.42 o 
  -7  -1   4        7.25       10.16      1.77 o 
  -6  -1   4       19.03       20.42      1.38 o 
  -5  -1   4        0.36        4.08      1.06 o 
  -4  -1   4      278.80      242.24      6.59 o 
  -3  -1   4      106.49      109.87      2.98 o 
  -2  -1   4      569.80      682.28     10.90 o 
  -1  -1   4      148.14      135.75      3.01 o 
   0  -1   4      263.20      266.91      4.27 o 
   1  -1   4       52.20       42.98      1.60 o 
   2  -1   4       41.59       37.27      2.18 o 
   3  -1   4        5.96        5.75      1.16 o 
   4  -1   4       28.55       28.60      2.67 o 
   5  -1   4       22.33       24.58      2.76 o 
   6  -1   4        4.53        6.44      2.44 o 
   7  -1   4        2.13        5.88      2.26 o 
   8  -1   4        0.60       -0.97      2.46 o 
 -10   0   4        0.67        4.96      2.50 o 
  -9   0   4       59.64       53.80      7.82 o 
  -8   0   4       10.39        7.06      2.26 o 
  -7   0   4      133.47      125.11      3.89 o 
  -6   0   4       11.80       13.07      1.44 o 
  -5   0   4        6.48        8.39      1.35 o 
  -4   0   4      374.18      390.62      9.03 o 
  -3   0   4       45.51       43.92      1.88 o 
  -2   0   4     1097.18      993.32      9.80 o 
  -1   0   4     2116.44     1968.96     24.01 o 
   0   0   4        9.13       15.14      1.46 o 
   1   0   4        5.76        9.59      1.96 o 
   2   0   4        8.70        5.73      0.93 o 
   3   0   4       67.19       67.26      4.69 o 
   4   0   4        2.43        2.35      1.01 o 
   5   0   4       23.94       23.53      3.09 o 
   6   0   4       13.10        6.09      2.77 o 
   7   0   4        4.43        4.03      2.65 o 
   8   0   4        0.01        0.42      1.61 o 
 -11   1   4        0.92        8.27      4.15 o 
 -10   1   4       21.63       21.31      5.41 o 
  -9   1   4       49.13       48.73      7.42 o 
  -8   1   4      347.58      368.22      7.40 o 
  -7   1   4        5.73        3.79      0.73 o 
  -6   1   4        3.02        1.12      0.60 o 
  -5   1   4       73.19       59.31      2.85 o 
  -4   1   4        1.05       -0.12      0.40 o 
  -3   1   4        0.13       -0.17      0.55 o 
  -2   1   4        2.39        1.30      0.78 o 
  -1   1   4       70.52       78.63      3.63 o 
   0   1   4        0.91        3.98      1.05 o 
   1   1   4        0.17        1.89      0.76 o 
   2   1   4        4.15        2.67      0.81 o 
   3   1   4       30.42       27.09      3.75 o 
   4   1   4       49.77       54.10      4.25 o 
   5   1   4        0.00        1.93      1.60 o 
   6   1   4       54.12       58.84      7.38 o 
   7   1   4        0.15       -0.49      1.50 o 
 -11   2   4        9.61        6.47      3.04 o 
 -10   2   4        3.49        2.43      2.76 o 
  -9   2   4        1.08        1.26      2.06 o 
  -8   2   4        3.80        4.44      2.84 o 
  -7   2   4        6.03        6.64      1.53 o 
  -6   2   4      119.01      101.95      8.42 o 
  -5   2   4      343.68      446.37      7.46 o 
  -4   2   4       23.92       24.08      2.07 o 
  -3   2   4        4.25        5.60      1.99 o 
  -2   2   4      336.33      382.59      9.99 o 
  -1   2   4      910.44      831.45     51.66 o 
   0   2   4      169.81       66.62     92.47 o 
   1   2   4      224.43      249.26     11.24 o 
   2   2   4      123.09      160.24      6.67 o 
   3   2   4       60.84       57.76      3.62 o 
   4   2   4        0.06       -0.35      1.14 o 
   5   2   4       32.34       23.15      4.70 o 
   6   2   4        0.00        1.04      1.25 o 
   7   2   4        5.57        0.17      1.77 o 
 -11   3   4        5.58        4.73      3.15 o 
 -10   3   4        1.19        4.95      2.97 o 
  -9   3   4       34.87       29.32      5.90 o 
  -8   3   4       15.18        9.10      2.07 o 
  -7   3   4       11.10       15.21      3.77 o 
  -6   3   4        2.82        0.90      1.13 o 
  -5   3   4      485.52      555.11     22.38 o 
  -4   3   4       76.70       73.94      6.67 o 
  -3   3   4      578.30      639.60     17.96 o 
  -2   3   4       33.60       37.30      4.45 o 
  -1   3   4      450.44      449.73     15.13 o 
   0   3   4       20.57       24.30      3.94 o 
   1   3   4      148.65      142.33      6.78 o 
   2   3   4        0.58       -1.17      1.82 o 
   3   3   4       21.21       28.27      4.85 o 
   4   3   4        0.01        3.17      1.97 o 
   5   3   4       13.84       11.58      3.52 o 
   6   3   4        4.94        9.08      3.22 o 
 -11   4   4        0.99       -2.85      2.74 o 
 -10   4   4       17.18       34.26      6.53 o 
  -9   4   4       19.03       13.21      4.25 o 
  -8   4   4        5.32        4.88      2.39 o 
  -7   4   4       26.08       19.53      4.41 o 
  -6   4   4       10.60       20.37      1.62 o 
  -5   4   4      197.78      204.36      8.37 o 
  -4   4   4       13.79        8.93      2.68 o 
  -3   4   4       15.34       12.31      2.89 o 
  -2   4   4      324.60      294.67     13.19 o 
  -1   4   4       15.96       23.96      7.40 o 
   0   4   4       73.75       79.88      5.30 o 
   1   4   4      153.52      174.49     11.43 o 
   2   4   4       36.05       33.34      5.61 o 
   3   4   4      120.30      133.48     11.16 o 
   4   4   4        0.55        1.53      1.65 o 
   5   4   4       17.73       20.97      5.23 o 
   6   4   4        0.29        3.43      2.28 o 
 -11   5   4        1.29        0.00      2.35 o 
 -10   5   4        2.09       -1.38      2.15 o 
  -9   5   4        2.95        4.49      2.26 o 
  -8   5   4        1.68        0.91      2.44 o 
  -7   5   4      155.61      174.17     12.79 o 
  -6   5   4       17.14       11.81      3.50 o 
  -5   5   4      167.95      179.99     12.19 o 
  -4   5   4      117.32      109.37      8.85 o 
  -3   5   4      238.65      226.26      8.94 o 
  -2   5   4      101.07       95.67      8.20 o 
  -1   5   4        3.03        3.08      1.85 o 
   0   5   4      150.50      146.35     10.87 o 
   1   5   4       31.56       21.71      4.57 o 
   2   5   4      156.45      148.27     12.00 o 
   3   5   4        1.97        3.64      2.30 o 
   4   5   4       37.45       29.88      5.93 o 
   5   5   4        1.46       -2.52      2.42 o 
 -10   6   4       11.71       12.87      4.94 o 
  -9   6   4       15.10       25.87      5.98 o 
  -8   6   4        5.92        9.35      3.52 o 
  -7   6   4       14.53       12.50      1.00 o 
  -6   6   4      435.91      446.02     20.45 o 
  -5   6   4       27.10       18.28      4.77 o 
  -4   6   4      115.97      114.13      9.51 o 
  -3   6   4        7.60        8.87      2.91 o 
  -2   6   4       83.73       79.70      8.11 o 
  -1   6   4        0.19       -2.07      2.13 o 
   0   6   4        8.47        8.39      3.33 o 
   1   6   4       12.55       16.34      4.52 o 
   2   6   4       22.31       23.44      5.29 o 
   3   6   4        6.66        9.45      4.40 o 
   4   6   4        7.35        7.30      3.52 o 
 -10   7   4        3.63        3.34      3.65 o 
  -9   7   4        0.04        2.30      2.27 o 
  -8   7   4       13.84       17.65      4.63 o 
  -7   7   4        4.42        2.24      2.97 o 
  -6   7   4        8.92        9.21      3.21 o 
  -5   7   4      143.38      171.05     13.20 o 
  -4   7   4       41.42       48.08      6.61 o 
  -3   7   4        6.80        4.56      2.79 o 
  -2   7   4      124.77      118.70     10.54 o 
  -1   7   4        0.00        1.62      1.48 o 
   0   7   4      132.50      131.73     11.77 o 
   1   7   4        0.33        1.49      2.35 o 
   2   7   4        4.33        0.18      1.57 o 
   3   7   4        0.37       -0.06      2.80 o 
  -9   8   4       13.88       20.47      5.61 o 
  -8   8   4       20.20       23.64      6.03 o 
  -7   8   4       33.59       26.36      5.85 o 
  -6   8   4       44.92       48.43      7.79 o 
  -5   8   4        1.51       -3.35      2.23 o 
  -4   8   4        4.50        6.29      3.19 o 
  -3   8   4       51.59       42.62      6.74 o 
  -2   8   4       12.52       11.09      3.77 o 
  -1   8   4       36.52       38.61      6.92 o 
   0   8   4        0.83        0.05      2.43 o 
   1   8   4       10.54        9.30      3.58 o 
   2   8   4        4.38        6.88      3.81 o 
  -9   9   4       17.93       24.52      6.40 o 
  -8   9   4        0.23        2.81      2.75 o 
  -7   9   4        6.87        6.85      4.49 o 
  -6   9   4        0.34       -3.25      2.17 o 
  -5   9   4        0.01       -0.22      1.63 o 
  -4   9   4       15.39       17.53      5.18 o 
  -3   9   4        7.02        7.72      3.62 o 
  -2   9   4        0.65       -0.90      1.70 o 
  -1   9   4       13.79       15.53      4.32 o 
   0   9   4        1.94        2.30      3.05 o 
  -7  10   4        1.47       -1.85      1.72 o 
  -6  10   4        0.01        0.18      0.71 o 
  -5  10   4       22.46       26.11      6.00 o 
  -4  10   4        1.36        4.77      3.20 o 
  -3  10   4       27.73       27.79      6.35 o 
  -2  10   4        0.51       -2.59      2.72 o 
  -2 -12   5        0.66       -1.39      2.14 o 
  -1 -12   5        4.31       -0.07      0.54 o 
   0 -12   5        4.05        7.56      2.88 o 
   1 -12   5        5.97        8.46      3.04 o 
   2 -12   5        0.02       -4.12      2.92 o 
   3 -12   5        1.62        0.17      2.39 o 
   4 -12   5        0.00       -0.45      0.88 o 
  -4 -11   5        1.77        2.85      2.27 o 
  -3 -11   5        2.56       -1.29      2.38 o 
  -2 -11   5        3.79        6.94      3.21 o 
  -1 -11   5        7.72       11.53      3.41 o 
   0 -11   5        3.21        1.28      1.51 o 
   1 -11   5       12.77       13.87      2.59 o 
   2 -11   5        4.27        3.70      1.57 o 
   3 -11   5        0.91       -1.77      2.01 o 
   4 -11   5        0.49        0.02      2.28 o 
   5 -11   5        0.02       -2.63      2.44 o 
  -5 -10   5        0.05       -1.78      2.38 o 
  -4 -10   5        0.50       -2.26      2.43 o 
  -3 -10   5        2.63        1.93      2.37 o 
  -2 -10   5        0.44        0.65      1.92 o 
  -1 -10   5        4.23        3.56      1.49 o 
   0 -10   5        1.26        1.71      1.04 o 
   1 -10   5       34.08       33.61      3.85 o 
   2 -10   5       34.87       37.83      3.63 o 
   3 -10   5        0.00       -1.33      2.50 o 
   4 -10   5       29.53       33.94      4.63 o 
   5 -10   5       13.56       15.41      2.75 o 
   6 -10   5        0.54       -1.11      1.89 o 
   7 -10   5        2.12       -2.19      2.45 o 
  -6  -9   5        0.13       -2.60      2.58 o 
  -5  -9   5        6.47       -0.75      2.28 o 
  -4  -9   5        7.41        8.44      3.46 o 
  -3  -9   5       13.67       14.55      4.03 o 
  -2  -9   5        0.44        0.52      1.39 o 
  -1  -9   5        0.01        2.68      1.23 o 
   0  -9   5        0.74        0.00      1.29 o 
   1  -9   5        0.08        1.16      0.77 o 
   2  -9   5       73.44       85.61      3.88 o 
   3  -9   5      105.83      113.66      4.63 o 
   4  -9   5       20.47       14.93      2.04 o 
   5  -9   5        9.13        7.03      1.91 o 
   6  -9   5       24.92       21.55      3.10 o 
   7  -9   5        1.16        0.05      1.59 o 
  -7  -8   5        1.95       -2.15      1.97 o 
  -6  -8   5       11.22       13.50      4.54 o 
  -5  -8   5       26.23       16.85      4.59 o 
  -4  -8   5       12.86        9.45      3.71 o 
  -3  -8   5       34.74       30.55      4.38 o 
  -2  -8   5       18.55       15.43      2.41 o 
  -1  -8   5        0.14        0.37      0.71 o 
   0  -8   5       24.10       16.84      2.43 o 
   1  -8   5        0.31        0.48      0.61 o 
   2  -8   5        8.62        7.36      0.99 o 
   3  -8   5        8.41        9.91      1.17 o 
   4  -8   5      158.26      164.24      4.33 o 
   5  -8   5        2.13        3.11      1.17 o 
   6  -8   5        0.04        1.97      0.89 o 
   7  -8   5        0.01        0.49      1.25 o 
   8  -8   5        0.40        2.65      2.25 o 
  -7  -7   5        2.85        6.97      3.62 o 
  -6  -7   5        5.89        3.25      3.34 o 
  -5  -7   5       15.75       25.22      5.10 o 
  -4  -7   5       26.49       20.15      2.51 o 
  -3  -7   5        1.40        2.10      2.22 o 
  -2  -7   5        2.50        2.99      1.03 o 
  -1  -7   5       30.79       29.71      2.91 o 
   0  -7   5       34.11       31.88      2.90 o 
   1  -7   5       12.14        8.37      1.19 o 
   2  -7   5      146.57      164.52      4.55 o 
   3  -7   5       17.40       14.28      1.15 o 
   4  -7   5       60.31       64.84      2.25 o 
   5  -7   5       99.52       99.96      4.68 o 
   6  -7   5        6.78        5.41      1.24 o 
   7  -7   5        0.15        2.44      1.74 o 
   8  -7   5        2.09       -0.16      2.26 o 
  -8  -6   5        8.14       12.16      4.64 o 
  -7  -6   5        2.66        4.18      3.35 o 
  -6  -6   5        0.12        1.38      1.74 o 
  -5  -6   5        1.22       -2.94      2.15 o 
  -4  -6   5        2.36        4.16      4.00 o 
  -3  -6   5      141.54      147.85      5.31 o 
  -2  -6   5       23.52       27.00      2.90 o 
  -1  -6   5      126.89      151.29      6.06 o 
   0  -6   5      269.29      294.39      6.63 o 
   1  -6   5      264.94      294.23      5.71 o 
   2  -6   5       31.81       40.43      2.53 o 
   3  -6   5      192.84      198.35      5.52 o 
   4  -6   5        0.07       -0.14      0.22 o 
   5  -6   5        2.13        3.52      0.64 o 
   6  -6   5        8.67        6.34      1.33 o 
   7  -6   5        1.18        0.52      1.90 o 
   8  -6   5        1.64        2.14      2.58 o 
  -9  -5   5        5.96        5.57      3.72 o 
  -8  -5   5        2.36       -1.05      2.74 o 
  -7  -5   5       16.64       21.29      5.17 o 
  -6  -5   5        0.78        2.20      2.12 o 
  -5  -5   5       33.17       30.49      2.74 o 
  -4  -5   5        0.07        1.34      0.90 o 
  -3  -5   5      151.66      168.21      7.03 o 
  -2  -5   5        2.00        1.04      2.17 o 
  -1  -5   5      255.32      263.81      5.72 o 
   0  -5   5        0.00        4.24      0.77 o 
   1  -5   5       10.76       10.25      2.52 o 
   2  -5   5      138.95      142.88      4.41 o 
   3  -5   5        0.40        0.07      0.60 o 
   4  -5   5       71.65       71.12      1.97 o 
   5  -5   5        6.13        5.23      0.75 o 
   6  -5   5       25.86       24.41      2.03 o 
   7  -5   5        9.61       11.11      2.37 o 
   8  -5   5       37.26       43.77      6.63 o 
  -9  -4   5        1.55        0.11      2.20 o 
  -8  -4   5       11.41       16.26      4.69 o 
  -7  -4   5       35.03       36.31      4.39 o 
  -6  -4   5        0.15       -1.00      0.96 o 
  -5  -4   5        1.95        2.18      1.53 o 
  -4  -4   5        3.66        3.52      1.15 o 
  -3  -4   5       11.88        5.81      2.14 o 
  -2  -4   5        2.22        5.70      1.09 o 
  -1  -4   5      352.56      341.12      5.73 o 
   0  -4   5      164.34      157.80      4.11 o 
   1  -4   5      517.99      529.89     16.63 o 
   2  -4   5       26.99       22.09      2.04 o 
   3  -4   5       89.88       83.30      1.92 o 
   4  -4   5       31.87       34.93      1.97 o 
   5  -4   5       38.56       42.24      2.23 o 
   6  -4   5        0.18        0.00      0.61 o 
   7  -4   5       25.02       16.69      4.11 o 
   8  -4   5       16.45       15.91      3.87 o 
 -10  -3   5        0.41       -5.13      3.46 o 
  -9  -3   5        5.07        2.28      1.96 o 
  -8  -3   5        1.26        2.88      2.08 o 
  -7  -3   5        2.63        2.79      1.26 o 
  -6  -3   5       13.96       18.28      3.12 o 
  -5  -3   5        4.19        4.94      1.43 o 
  -4  -3   5      260.12      248.60      6.38 o 
  -3  -3   5       25.19       21.15      1.58 o 
  -2  -3   5      399.32      450.15      6.31 o 
  -1  -3   5       14.12       16.90      1.96 o 
   0  -3   5      510.12      511.75     23.11 o 
   1  -3   5        0.12        1.70      1.24 o 
   2  -3   5        8.25       16.63      1.08 o 
   3  -3   5       60.09       63.34      2.75 o 
   4  -3   5      233.28      232.77      5.60 o 
   5  -3   5       41.31       31.04      2.69 o 
   6  -3   5        7.10        2.85      3.42 o 
   7  -3   5        1.42        2.84      1.32 o 
 -10  -2   5        1.22        0.45      0.72 o 
  -9  -2   5        0.35       -1.55      1.99 o 
  -8  -2   5       16.59       15.72      2.53 o 
  -7  -2   5        3.53        5.17      0.77 o 
  -6  -2   5        9.60       12.64      2.62 o 
  -5  -2   5       83.45       67.60      4.19 o 
  -4  -2   5       21.56       18.55      1.46 o 
  -3  -2   5      492.22      471.70      6.73 o 
  -2  -2   5       77.81       95.45      2.76 o 
  -1  -2   5      274.51      261.54      3.48 o 
   0  -2   5       53.58       53.60      2.47 o 
   1  -2   5       42.72       45.88      1.71 o 
   2  -2   5       39.55       44.10      1.90 o 
   3  -2   5       16.12       11.58      1.24 o 
   4  -2   5      116.01      117.40      4.33 o 
   5  -2   5      237.25      257.87      7.19 o 
   6  -2   5        2.21       -0.23      1.03 o 
   7  -2   5        1.10        5.76      1.55 o 
 -10  -1   5        0.03        0.42      1.39 o 
  -9  -1   5        2.52       -1.08      1.26 o 
  -8  -1   5       24.27       30.92      4.27 o 
  -7  -1   5       54.49       44.48      2.43 o 
  -6  -1   5        8.51        9.85      1.42 o 
  -5  -1   5        0.04       -0.22      0.60 o 
  -4  -1   5       29.68       34.82      2.18 o 
  -3  -1   5       96.48      113.51      3.25 o 
  -2  -1   5      596.63      555.17      8.04 o 
  -1  -1   5      243.40      223.96      4.30 o 
   0  -1   5       23.14       29.40      1.70 o 
   1  -1   5        0.52        0.00      0.32 o 
   2  -1   5       71.27       73.32      2.73 o 
   3  -1   5        0.05       -0.17      0.59 o 
   4  -1   5        0.35        0.19      0.55 o 
   5  -1   5        0.19       -0.44      1.11 o 
   6  -1   5       27.19       20.43      4.15 o 
   7  -1   5        4.52        6.83      2.55 o 
 -10   0   5       17.28       17.21      5.20 o 
  -9   0   5       28.22       42.04      7.14 o 
  -8   0   5        0.72        0.82      0.68 o 
  -7   0   5       18.26       24.51      2.46 o 
  -6   0   5       40.59       31.75      2.36 o 
  -5   0   5        1.92        2.66      0.72 o 
  -4   0   5      496.57      539.60      8.12 o 
  -3   0   5       27.13       29.18      1.98 o 
  -2   0   5     1484.26     1564.74     13.41 o 
  -1   0   5      213.09      240.88      6.17 o 
   0   0   5      239.57      241.81      6.29 o 
   1   0   5       56.94       85.99      5.01 o 
   2   0   5        8.52        9.40      2.22 o 
   3   0   5        7.82        9.24      1.56 o 
   4   0   5       13.00       14.43      2.16 o 
   5   0   5        3.02        1.36      1.48 o 
   6   0   5        9.39       14.63      3.81 o 
   7   0   5        0.92       -1.85      2.21 o 
 -11   1   5       16.75       12.89      4.87 o 
 -10   1   5        4.85        1.61      2.05 o 
  -9   1   5       49.17       50.75      7.57 o 
  -8   1   5       19.46       12.12      3.65 o 
  -7   1   5       54.06       39.99      5.92 o 
  -6   1   5      100.73       92.21      3.56 o 
  -5   1   5        0.21        0.39      0.63 o 
  -4   1   5      149.98      145.73      4.56 o 
  -3   1   5      395.96      369.67     18.92 o 
  -2   1   5      234.69      267.59      6.03 o 
  -1   1   5      154.18      188.33      7.58 o 
   0   1   5       25.17       10.89      1.67 o 
   1   1   5        7.99        6.15      1.42 o 
   2   1   5      146.49      151.15      6.18 o 
   3   1   5        1.77        0.82      0.81 o 
   4   1   5      107.68       96.79      5.87 o 
   5   1   5       13.74        8.77      3.06 o 
   6   1   5       12.45       20.45      4.89 o 
   7   1   5        2.98        3.60      2.11 o 
 -11   2   5        0.28       -4.12      2.75 o 
 -10   2   5        0.20        1.51      2.19 o 
  -9   2   5        0.06       -2.17      2.21 o 
  -8   2   5        2.47        2.44      2.59 o 
  -7   2   5       22.57       31.10      5.36 o 
  -6   2   5      277.28      297.58      6.69 o 
  -5   2   5      390.51      410.54      8.93 o 
  -4   2   5       68.25       51.64      3.43 o 
  -3   2   5     1105.70     1191.05     24.54 o 
  -2   2   5        8.55        2.66      1.15 o 
  -1   2   5      332.38      360.88     16.50 o 
   0   2   5       81.19       72.98      6.19 o 
   1   2   5       36.35       46.20      5.30 o 
   2   2   5       14.33       13.04      2.52 o 
   3   2   5        2.08        3.63      1.32 o 
   4   2   5       11.12       10.28      3.24 o 
   5   2   5       28.96       27.91      5.36 o 
   6   2   5       11.75       12.27      3.64 o 
 -11   3   5        0.13        1.24      1.58 o 
 -10   3   5        0.10        3.86      2.81 o 
  -9   3   5       19.84       16.50      4.64 o 
  -8   3   5        0.29        0.57      1.02 o 
  -7   3   5      321.30      297.34     15.74 o 
  -6   3   5        8.11        3.07      0.98 o 
  -5   3   5      425.00      435.49      9.78 o 
  -4   3   5       14.36       16.35      3.38 o 
  -3   3   5        1.31        0.75      1.61 o 
  -2   3   5       49.75       51.15      5.49 o 
  -1   3   5       29.55       25.38      2.94 o 
   0   3   5       77.27       74.45      4.97 o 
   1   3   5       56.96       60.16      4.78 o 
   2   3   5       22.22       18.60      4.22 o 
   3   3   5       77.41       96.20      9.22 o 
   4   3   5       17.16       13.35      4.07 o 
   5   3   5        2.21        7.25      3.29 o 
   6   3   5        4.00        9.46      3.66 o 
 -11   4   5        2.88        7.51      3.95 o 
 -10   4   5        0.00       -0.39      2.08 o 
  -9   4   5       40.26       59.04      8.34 o 
  -8   4   5        5.03        1.59      1.71 o 
  -7   4   5      189.64      184.39     12.94 o 
  -6   4   5       73.53       75.51      4.01 o 
  -5   4   5       79.28       72.18      7.57 o 
  -4   4   5       32.27       32.65      3.48 o 
  -3   4   5       92.38      103.68      5.96 o 
  -2   4   5        1.54        0.66      1.96 o 
  -1   4   5       17.41        9.65      2.84 o 
   0   4   5      146.83      153.56     10.65 o 
   1   4   5      175.04      147.68     11.29 o 
   2   4   5      126.38      132.26     11.07 o 
   3   4   5       22.80       21.27      4.86 o 
   4   4   5       40.40       43.54      7.30 o 
   5   4   5        0.83       -0.92      2.03 o 
 -11   5   5        8.09        8.44      3.91 o 
 -10   5   5        1.20       -0.21      2.14 o 
  -9   5   5        0.72        0.69      1.88 o 
  -8   5   5       49.25       54.04      7.88 o 
  -7   5   5        6.08        4.88      2.22 o 
  -6   5   5      185.92      179.43     12.97 o 
  -5   5   5       28.80       24.54      5.07 o 
  -4   5   5       28.38       34.57      5.36 o 
  -3   5   5       22.72       25.60      4.53 o 
  -2   5   5        0.25       -0.37      1.53 o 
  -1   5   5      135.64      150.51     11.02 o 
   0   5   5       12.23       11.55      3.78 o 
   1   5   5       21.16       24.93      5.26 o 
   2   5   5       13.46       16.80      4.43 o 
   3   5   5        2.33       -3.50      2.75 o 
   4   5   5        3.57       10.52      3.60 o 
 -10   6   5       25.11       20.79      5.64 o 
  -9   6   5        2.53        3.60      3.03 o 
  -8   6   5       42.76       44.45      7.38 o 
  -7   6   5        5.95        4.93      2.37 o 
  -6   6   5       14.37       15.30      4.45 o 
  -5   6   5        0.46        0.00      1.57 o 
  -4   6   5       48.21       53.66      6.82 o 
  -3   6   5       12.44       15.70      4.33 o 
  -2   6   5       54.44       43.98      6.41 o 
  -1   6   5        2.35        2.69      2.62 o 
   0   6   5      124.73      119.74     11.15 o 
   1   6   5        0.01        0.02      1.46 o 
   2   6   5        0.02        0.57      1.19 o 
   3   6   5        5.60        4.20      3.69 o 
 -10   7   5        6.93       13.48      4.65 o 
  -9   7   5        4.23        6.88      3.71 o 
  -8   7   5        1.95        9.21      3.64 o 
  -7   7   5        0.00       -3.53      2.66 o 
  -6   7   5        7.05        5.74      3.02 o 
  -5   7   5       12.62       16.48      4.70 o 
  -4   7   5       14.27       19.60      4.55 o 
  -3   7   5       16.99       13.67      4.05 o 
  -2   7   5       47.13       48.31      7.07 o 
  -1   7   5       11.31       16.28      4.46 o 
   0   7   5        9.67        6.39      3.52 o 
   1   7   5        6.38        4.20      2.43 o 
   2   7   5        3.16        5.02      3.47 o 
  -9   8   5        7.33       10.37      4.27 o 
  -8   8   5       12.65       17.21      5.17 o 
  -7   8   5        4.12        2.22      2.16 o 
  -6   8   5       19.84       15.03      4.79 o 
  -5   8   5        0.33       -1.35      2.19 o 
  -4   8   5       28.48       30.68      6.16 o 
  -3   8   5        8.64        9.18      3.56 o 
  -2   8   5        0.15        2.32      2.28 o 
  -1   8   5        5.75        4.06      2.30 o 
   0   8   5        0.00        1.37      2.45 o 
   1   8   5        0.08       -2.89      2.51 o 
  -8   9   5        0.57        2.98      2.74 o 
  -7   9   5        2.29        0.46      2.15 o 
  -6   9   5       12.52       19.74      5.72 o 
  -5   9   5        5.26        9.51      3.34 o 
  -4   9   5        1.47        2.10      2.26 o 
  -3   9   5        6.24        6.52      3.11 o 
  -2   9   5        1.08        0.68      1.84 o 
  -1   9   5       13.17        9.25      3.97 o 
  -6  10   5        0.05       -0.97      2.44 o 
  -5  10   5       36.76       37.62      7.32 o 
  -4  10   5        0.15        0.93      2.02 o 
  -2 -12   6       12.78       11.57      3.67 o 
  -1 -12   6        4.04        0.44      1.28 o 
   0 -12   6        2.45        0.83      2.50 o 
   1 -12   6       10.28       17.51      4.40 o 
   2 -12   6        5.42        6.34      3.73 o 
   3 -12   6        1.55       -2.87      2.80 o 
  -4 -11   6        0.66       -3.83      2.55 o 
  -3 -11   6       20.58       19.08      5.00 o 
  -2 -11   6       13.35       19.74      4.68 o 
  -1 -11   6       60.59       60.31      5.25 o 
   0 -11   6        0.13       -0.30      1.14 o 
   1 -11   6        5.24        3.47      1.44 o 
   2 -11   6        0.01        0.66      1.90 o 
   3 -11   6        0.40       -1.67      1.47 o 
   4 -11   6        2.86        4.59      3.10 o 
   5 -11   6        2.56        3.69      2.55 o 
  -5 -10   6        1.96       -1.39      1.45 o 
  -4 -10   6        0.28        1.54      3.09 o 
  -3 -10   6       11.43       15.48      4.13 o 
  -2 -10   6        0.82        1.04      2.37 o 
  -1 -10   6        0.50        1.26      1.88 o 
   0 -10   6        4.67        3.86      2.43 o 
   1 -10   6       35.29       34.44      5.03 o 
   2 -10   6       74.73       89.68      5.17 o 
   3 -10   6       16.04       16.58      2.32 o 
   4 -10   6        2.24        1.56      1.46 o 
   5 -10   6       10.79        9.82      2.53 o 
   6 -10   6        1.18        0.48      0.90 o 
  -6  -9   6        9.66       13.20      4.51 o 
  -5  -9   6       83.87       90.46     10.40 o 
  -4  -9   6        9.61        8.63      3.39 o 
  -3  -9   6       36.56       43.68      4.18 o 
  -2  -9   6       35.71       32.66      5.16 o 
  -1  -9   6       11.47        9.06      2.37 o 
   0  -9   6       32.70       25.12      5.24 o 
   1  -9   6       53.29       48.52      3.28 o 
   2  -9   6      242.21      231.81     10.26 o 
   3  -9   6       28.51       37.05      3.36 o 
   4  -9   6       35.06       36.18      3.06 o 
   5  -9   6        2.42        4.64      1.61 o 
   6  -9   6        0.00       -1.44      2.16 o 
   7  -9   6        0.17        2.35      1.88 o 
  -7  -8   6        3.26       11.64      4.89 o 
  -6  -8   6        0.28       -1.14      1.53 o 
  -5  -8   6       39.96       57.51      7.79 o 
  -4  -8   6       62.91       71.35      4.90 o 
  -3  -8   6        3.17        3.15      1.56 o 
  -2  -8   6        0.47        1.06      1.20 o 
  -1  -8   6        6.43        6.16      1.28 o 
   0  -8   6        0.25        0.73      0.74 o 
   1  -8   6       64.72       66.03      6.13 o 
   2  -8   6       69.32       79.92      7.83 o 
   3  -8   6        4.46        1.96      1.43 o 
   4  -8   6        7.18        7.63      3.04 o 
   5  -8   6       19.30       23.67      3.50 o 
   6  -8   6        0.31       -1.12      2.14 o 
   7  -8   6        3.63        8.22      4.08 o 
  -8  -7   6        1.89       -2.01      2.75 o 
  -7  -7   6        0.15        0.68      1.99 o 
  -6  -7   6       31.77       37.30      6.92 o 
  -5  -7   6        1.98        4.96      1.45 o 
  -4  -7   6       45.71       45.12      3.77 o 
  -3  -7   6       46.86       48.09      3.93 o 
  -2  -7   6      199.86      203.15     10.72 o 
  -1  -7   6        6.76        9.00      1.38 o 
   0  -7   6       73.37       70.00      3.19 o 
   1  -7   6        4.81        5.91      1.01 o 
   2  -7   6       62.55       69.79      4.65 o 
   3  -7   6        2.20        1.68      0.93 o 
   4  -7   6        1.69        1.16      1.15 o 
   5  -7   6       20.74       18.69      4.44 o 
   6  -7   6       28.39       32.60      3.89 o 
   7  -7   6        9.03        6.40      3.01 o 
  -8  -6   6        5.84        1.28      2.06 o 
  -7  -6   6        0.73       -0.36      1.22 o 
  -6  -6   6        1.68        7.46      3.33 o 
  -5  -6   6       26.03       23.64      2.59 o 
  -4  -6   6       13.87       10.28      3.02 o 
  -3  -6   6        0.45       15.25      2.42 o 
  -2  -6   6       15.26       26.30      2.23 o 
  -1  -6   6       93.88       84.91      3.19 o 
   0  -6   6        4.94        7.48      0.96 o 
   1  -6   6        4.03        3.76      1.47 o 
   2  -6   6        0.00        0.02      0.61 o 
   3  -6   6        6.95       11.13      1.39 o 
   4  -6   6        0.21        0.70      0.67 o 
   5  -6   6        4.65        8.45      1.47 o 
   6  -6   6        2.04        1.59      1.61 o 
   7  -6   6        3.89        1.22      1.38 o 
  -9  -5   6        3.50        5.13      3.50 o 
  -8  -5   6        0.18        2.45      2.38 o 
  -7  -5   6       25.90       41.50      7.07 o 
  -6  -5   6        5.90        4.49      1.04 o 
  -5  -5   6       19.97       18.46      4.14 o 
  -4  -5   6        2.31        2.68      1.20 o 
  -3  -5   6        1.67        1.58      0.90 o 
  -2  -5   6       73.72       53.78      2.88 o 
  -1  -5   6        0.01        0.54      0.50 o 
   0  -5   6       12.48       13.57      0.90 o 
   1  -5   6       36.16       41.26      4.06 o 
   2  -5   6        0.22        0.63      1.18 o 
   3  -5   6       15.68       14.82      1.26 o 
   4  -5   6        0.10       -0.02      0.59 o 
   5  -5   6       22.73       22.33      1.60 o 
   6  -5   6        0.85        1.63      1.78 o 
   7  -5   6       18.85       17.64      4.17 o 
  -9  -4   6        4.06        5.20      2.38 o 
  -8  -4   6        0.83        1.64      2.40 o 
  -7  -4   6       11.86       10.93      3.54 o 
  -6  -4   6       29.46       18.71      4.08 o 
  -5  -4   6        1.87        1.53      0.89 o 
  -4  -4   6        0.83       -0.01      0.72 o 
  -3  -4   6        1.13        0.51      0.49 o 
  -2  -4   6       12.39       15.67      3.15 o 
  -1  -4   6      118.35      120.41      4.25 o 
   0  -4   6       90.75       88.00      7.35 o 
   1  -4   6      447.09      471.96     12.34 o 
   2  -4   6       27.50       29.49      4.59 o 
   3  -4   6        7.91        9.69      3.08 o 
   4  -4   6        0.57       -0.54      1.65 o 
   5  -4   6       15.75       14.65      1.94 o 
   6  -4   6        8.51       14.36      4.13 o 
   7  -4   6        6.64        5.37      3.06 o 
 -10  -3   6        3.18        1.19      1.41 o 
  -9  -3   6        6.44        5.08      3.43 o 
  -8  -3   6        9.61        4.25      3.10 o 
  -7  -3   6        0.12       -1.81      1.45 o 
  -6  -3   6       75.26       88.24      5.55 o 
  -5  -3   6      123.02      121.29      4.26 o 
  -4  -3   6        0.67       -0.04      0.73 o 
  -3  -3   6        6.93        4.37      0.90 o 
  -2  -3   6       84.75       94.54      2.95 o 
  -1  -3   6       17.29       12.93      1.01 o 
   0  -3   6        8.30        9.69      1.06 o 
   1  -3   6       74.35       72.59      6.81 o 
   2  -3   6       47.31       46.93      2.09 o 
   3  -3   6       14.89       14.14      1.18 o 
   4  -3   6       76.93       96.28      5.19 o 
   5  -3   6        0.39        0.65      1.34 o 
   6  -3   6        0.08        4.66      2.82 o 
   7  -3   6        0.01       -0.87      1.20 o 
 -10  -2   6        0.08        2.43      3.28 o 
  -9  -2   6        6.56        7.61      3.10 o 
  -8  -2   6        7.88        9.17      2.07 o 
  -7  -2   6        0.25        1.80      1.30 o 
  -6  -2   6        3.76        4.93      1.52 o 
  -5  -2   6       21.86       16.05      1.75 o 
  -4  -2   6        0.09        0.18      0.58 o 
  -3  -2   6     1350.74     1432.42     12.23 o 
  -2  -2   6      321.87      317.96      5.21 o 
  -1  -2   6       31.46       26.96      1.44 o 
   0  -2   6       16.07       12.22      1.44 o 
   1  -2   6       66.04       83.70      2.71 o 
   2  -2   6       68.98       69.42      3.00 o 
   3  -2   6        1.95       -0.50      0.69 o 
   4  -2   6      307.21      334.08      7.51 o 
   5  -2   6       93.21       77.64      5.27 o 
   6  -2   6       20.67       19.82      2.89 o 
   7  -2   6        2.31        6.65      3.21 o 
 -10  -1   6       44.23       56.10      8.72 o 
  -9  -1   6       41.81       36.83      6.54 o 
  -8  -1   6        4.16        3.53      1.09 o 
  -7  -1   6       51.74       53.04      4.00 o 
  -6  -1   6      117.68      107.62      3.79 o 
  -5  -1   6        2.00        3.85      0.94 o 
  -4  -1   6      104.88      113.68      4.17 o 
  -3  -1   6     1025.79     1011.44     10.28 o 
  -2  -1   6     1280.69     1291.53     21.81 o 
  -1  -1   6       50.21       57.63      2.42 o 
   0  -1   6        0.19        1.89      0.60 o 
   1  -1   6        5.39        1.88      0.72 o 
   2  -1   6       17.34       12.04      1.24 o 
   3  -1   6        9.58       12.03      1.63 o 
   4  -1   6        0.01       -0.25      1.09 o 
   5  -1   6       15.65       13.77      3.31 o 
   6  -1   6        2.31        3.03      1.50 o 
   7  -1   6        2.85       -1.39      1.62 o 
 -11   0   6        0.27        1.85      2.40 o 
 -10   0   6        0.73        4.77      3.13 o 
  -9   0   6        2.61       10.48      4.00 o 
  -8   0   6        0.38        0.60      0.91 o 
  -7   0   6       54.50       47.14      3.54 o 
  -6   0   6        1.33        3.23      0.83 o 
  -5   0   6        9.09        5.55      1.76 o 
  -4   0   6       29.58       34.28      2.61 o 
  -3   0   6       26.87       33.09      2.79 o 
  -2   0   6       35.72       37.40      2.34 o 
  -1   0   6        8.71        6.57      1.12 o 
   0   0   6      512.92      508.72      9.93 o 
   1   0   6      170.55       75.70     89.86 o 
   2   0   6      165.34      152.36      4.86 o 
   3   0   6        0.24        2.51      1.05 o 
   4   0   6       99.97       86.51      5.28 o 
   5   0   6       16.37       12.26      3.08 o 
   6   0   6        4.88       10.41      3.49 o 
 -11   1   6        2.25       -4.73      3.77 o 
 -10   1   6       12.99       11.15      4.31 o 
  -9   1   6        9.28       13.64      4.53 o 
  -8   1   6       52.11       55.14      7.46 o 
  -7   1   6      125.72      146.55     11.05 o 
  -6   1   6      261.70      274.53      7.78 o 
  -5   1   6       67.49       62.04      2.92 o 
  -4   1   6       27.69       27.69      2.72 o 
  -3   1   6       77.91       82.22      3.72 o 
  -2   1   6       44.68       42.11      2.56 o 
  -1   1   6       10.74        5.34      1.31 o 
   0   1   6      119.00      124.70      5.61 o 
   1   1   6      380.11      431.09     15.18 o 
   2   1   6       60.59       67.51      3.69 o 
   3   1   6      129.67      144.45      6.85 o 
   4   1   6        0.97       -2.77      1.84 o 
   5   1   6       12.68        9.93      3.28 o 
   6   1   6        0.86       -0.19      1.09 o 
 -11   2   6        0.32       -1.00      1.36 o 
 -10   2   6        0.13        1.21      2.50 o 
  -9   2   6       13.00        8.31      3.73 o 
  -8   2   6       24.93       16.51      4.35 o 
  -7   2   6       85.07       69.83      3.80 o 
  -6   2   6       37.54       29.30      2.64 o 
  -5   2   6       47.15       38.28      2.70 o 
  -4   2   6       15.77       12.56      1.60 o 
  -3   2   6       47.84       49.63      5.36 o 
  -2   2   6       33.68       23.69      3.85 o 
  -1   2   6      146.07      115.50      8.04 o 
   0   2   6       92.34      102.16      5.64 o 
   1   2   6      165.06      163.75      7.46 o 
   2   2   6        2.58        4.57      1.53 o 
   3   2   6        6.44        8.93      3.09 o 
   4   2   6        8.03        5.43      2.69 o 
   5   2   6        0.76       -2.32      2.17 o 
 -11   3   6        6.83       11.78      4.31 o 
 -10   3   6        0.27        3.70      2.44 o 
  -9   3   6       21.71       24.28      5.55 o 
  -8   3   6        6.09        7.48      3.15 o 
  -7   3   6       84.40       83.27      3.79 o 
  -6   3   6        8.03       10.73      1.75 o 
  -5   3   6       12.18       12.98      2.04 o 
  -4   3   6      105.34      117.58      6.40 o 
  -3   3   6        7.57        4.78      1.77 o 
  -2   3   6        0.25        0.59      1.10 o 
  -1   3   6      379.04      353.46     11.06 o 
   0   3   6       52.82       57.70      6.55 o 
   1   3   6      131.40      130.64     10.18 o 
   2   3   6       52.30       61.67      7.47 o 
   3   3   6       51.68       50.07      6.91 o 
   4   3   6        3.36        2.88      2.82 o 
   5   3   6        0.00        2.40      2.64 o 
 -11   4   6       20.68       17.34      5.69 o 
 -10   4   6        0.44       -4.66      3.10 o 
  -9   4   6        1.30        5.42      3.13 o 
  -8   4   6       30.18       19.09      4.83 o 
  -7   4   6        0.04       -0.97      0.78 o 
  -6   4   6       23.25       26.74      2.80 o 
  -5   4   6       53.96       44.68      6.16 o 
  -4   4   6       74.99       59.80      6.96 o 
  -3   4   6      387.64      455.91     18.24 o 
  -2   4   6       12.73       12.49      3.42 o 
  -1   4   6       29.95       43.89      5.96 o 
   0   4   6      266.47      271.20     15.12 o 
   1   4   6        0.83       -1.56      2.52 o 
   2   4   6       11.24       15.97      4.39 o 
   3   4   6        3.71       -1.76      1.92 o 
   4   4   6        2.15        0.02      1.19 o 
 -10   5   6       15.97       17.09      5.10 o 
  -9   5   6        0.08       -2.42      2.40 o 
  -8   5   6        2.74        1.29      2.27 o 
  -7   5   6       46.74       45.37      3.45 o 
  -6   5   6       26.26       32.00      5.71 o 
  -5   5   6       15.48       13.57      3.98 o 
  -4   5   6       91.45       79.09      8.16 o 
  -3   5   6        6.10        6.48      2.70 o 
  -2   5   6      126.82      120.01     10.18 o 
  -1   5   6       51.76       56.35      7.17 o 
   0   5   6       29.07       32.58      5.68 o 
   1   5   6       14.16        8.38      3.50 o 
   2   5   6        7.21        9.14      3.37 o 
   3   5   6        3.47        8.73      3.78 o 
 -10   6   6        2.19       -0.20      1.20 o 
  -9   6   6        0.69        6.41      3.12 o 
  -8   6   6       25.38       28.93      6.04 o 
  -7   6   6      101.52      105.87      5.69 o 
  -6   6   6        3.16        2.26      2.31 o 
  -5   6   6       13.50       14.09      4.02 o 
  -4   6   6       92.39       97.56     10.01 o 
  -3   6   6        2.30        4.70      2.77 o 
  -2   6   6       55.36       55.76      7.87 o 
  -1   6   6       32.00       36.72      6.22 o 
   0   6   6       66.13       90.12      9.96 o 
   1   6   6       25.08       18.95      4.73 o 
   2   6   6        1.46        2.45      1.35 o 
   3   6   6        0.44       -1.44      1.89 o 
  -9   7   6        0.05       -1.47      3.20 o 
  -8   7   6        0.89        0.84      2.45 o 
  -7   7   6       16.73       16.56      4.64 o 
  -6   7   6       65.97       61.69      8.74 o 
  -5   7   6        0.86        2.72      2.65 o 
  -4   7   6        1.52        7.36      3.01 o 
  -3   7   6       24.56       21.14      5.01 o 
  -2   7   6        2.70        7.53      3.20 o 
  -1   7   6        0.03        3.65      2.73 o 
   0   7   6        0.12        0.02      2.09 o 
   1   7   6        2.39        0.03      0.32 o 
  -8   8   6       11.34       12.43      4.22 o 
  -7   8   6        0.20       -4.16      2.78 o 
  -6   8   6       19.18       24.49      6.15 o 
  -5   8   6       22.54       20.89      3.76 o 
  -4   8   6       29.24       39.46      6.87 o 
  -3   8   6        3.78        2.30      2.42 o 
  -2   8   6       14.77        5.65      3.15 o 
  -1   8   6        0.16        0.66      1.83 o 
   0   8   6       13.63       11.80      4.15 o 
  -7   9   6        9.99       12.20      4.27 o 
  -6   9   6        8.59        9.08      4.33 o 
  -5   9   6       10.87       11.75      4.17 o 
  -4   9   6        0.05        4.84      3.12 o 
  -3   9   6       10.77       17.14      5.24 o 
  -2 -12   7        0.24        0.99      1.70 o 
  -1 -12   7        0.48        0.34      1.39 o 
   0 -12   7        0.34        0.57      1.94 o 
   1 -12   7        0.52        2.57      3.31 o 
   2 -12   7        3.67        2.17      2.06 o 
  -4 -11   7        3.68        8.79      3.68 o 
  -3 -11   7        1.30       -1.88      1.25 o 
  -2 -11   7        5.03        1.24      4.83 o 
  -1 -11   7        0.60       -1.78      1.55 o 
   0 -11   7        5.09        1.72      2.15 o 
   1 -11   7        1.51        2.00      2.08 o 
   2 -11   7        9.83       19.06      4.91 o 
   3 -11   7       23.73       28.74      6.22 o 
   4 -11   7        0.13       -1.63      2.48 o 
   5 -11   7        0.18       -0.08      1.32 o 
  -5 -10   7        5.63        8.07      3.86 o 
  -4 -10   7        0.02       -0.87      2.20 o 
  -3 -10   7        0.36        0.29      1.49 o 
  -2 -10   7        6.40        6.86      1.89 o 
  -1 -10   7        0.05       -1.21      1.02 o 
   0 -10   7       17.69       18.07      6.08 o 
   1 -10   7       26.47       33.00      6.15 o 
   2 -10   7       12.95       16.24      2.98 o 
   3 -10   7       11.73       12.92      2.77 o 
   4 -10   7       17.45       19.41      3.50 o 
   5 -10   7        2.81        6.58      4.92 o 
  -6  -9   7       11.45        9.19      3.39 o 
  -5  -9   7        5.64        5.71      3.06 o 
  -4  -9   7        3.09        1.72      1.11 o 
  -3  -9   7        0.28        1.10      1.18 o 
  -2  -9   7        4.96        6.45      1.60 o 
  -1  -9   7        6.38        7.25      1.47 o 
   0  -9   7       11.39       13.09      1.89 o 
   1  -9   7        6.31        4.42      1.00 o 
   2  -9   7      109.96      121.53      5.41 o 
   3  -9   7        0.00       -0.22      1.38 o 
   4  -9   7       11.57       11.87      2.66 o 
   5  -9   7        0.63       -0.92      2.85 o 
   6  -9   7        2.07        0.95      2.69 o 
  -7  -8   7        0.40       -3.03      2.44 o 
  -6  -8   7        2.25        1.14      1.93 o 
  -5  -8   7       89.29       96.40      5.75 o 
  -4  -8   7       39.18       43.81      5.54 o 
  -3  -8   7        6.98        8.52      1.91 o 
  -2  -8   7       22.50       22.16      2.88 o 
  -1  -8   7        0.53        0.96      1.01 o 
   0  -8   7       11.15       12.11      2.65 o 
   1  -8   7       34.05       36.85      3.18 o 
   2  -8   7        1.34        1.78      0.86 o 
   3  -8   7        9.85        5.73      1.66 o 
   4  -8   7        0.11        1.39      2.01 o 
   5  -8   7        0.17       -1.21      2.51 o 
   6  -8   7        4.35        8.00      3.80 o 
  -8  -7   7        1.36       -3.30      2.77 o 
  -7  -7   7        0.10        7.28      3.21 o 
  -6  -7   7       30.47       34.04      6.50 o 
  -5  -7   7       12.25       12.03      2.13 o 
  -4  -7   7        2.19       -0.02      1.63 o 
  -3  -7   7       11.44       12.45      3.00 o 
  -2  -7   7       97.25      113.03      6.01 o 
  -1  -7   7       38.73       36.59      3.12 o 
   0  -7   7       38.45       43.22      2.26 o 
   1  -7   7       44.14       52.05      5.42 o 
   2  -7   7       28.63       20.73      1.23 o 
   3  -7   7       28.51       22.77      3.30 o 
   4  -7   7        0.00       -0.80      1.44 o 
   5  -7   7        6.80        7.91      2.80 o 
   6  -7   7        0.32        0.27      0.56 o 
   7  -7   7        1.56        2.51      2.54 o 
  -8  -6   7        2.93        3.32      2.49 o 
  -7  -6   7       19.23       24.04      5.81 o 
  -6  -6   7        9.77        7.15      1.57 o 
  -5  -6   7       46.99       50.10      6.70 o 
  -4  -6   7       23.48       22.73      2.89 o 
  -3  -6   7        2.35       -0.29      1.03 o 
  -2  -6   7       48.44       55.07      3.95 o 
  -1  -6   7       46.93       53.89      2.64 o 
   0  -6   7        2.33        1.62      0.37 o 
   1  -6   7        7.49        8.08      2.71 o 
   2  -6   7       14.58       17.77      3.87 o 
   3  -6   7        3.09        0.50      1.75 o 
   4  -6   7        5.10        5.72      2.76 o 
   5  -6   7        0.32        2.54      1.35 o 
   6  -6   7        0.78        6.72      2.97 o 
   7  -6   7        0.16        1.73      2.31 o 
  -9  -5   7        1.08       -0.90      1.31 o 
  -8  -5   7        6.59        9.41      4.13 o 
  -7  -5   7        0.06        1.98      2.22 o 
  -6  -5   7        3.45       -0.75      1.76 o 
  -5  -5   7        0.04       -1.83      1.68 o 
  -4  -5   7        6.62        9.59      1.56 o 
  -3  -5   7       34.07       40.05      2.74 o 
  -2  -5   7      129.13      126.85      4.34 o 
  -1  -5   7       31.69       31.62      1.80 o 
   0  -5   7       57.12       53.50      6.20 o 
   1  -5   7       32.17       32.20      5.03 o 
   2  -5   7        1.32        2.31      1.94 o 
   3  -5   7        0.15        2.84      1.71 o 
   4  -5   7        1.88        3.87      2.39 o 
   5  -5   7        0.11        0.37      1.12 o 
   6  -5   7        2.73        6.26      2.63 o 
   7  -5   7        0.36       -2.53      1.93 o 
  -9  -4   7        6.72        6.51      3.71 o 
  -8  -4   7        5.10        4.97      3.09 o 
  -7  -4   7        9.39        8.54      2.99 o 
  -6  -4   7        3.24        3.14      1.86 o 
  -5  -4   7        5.79        6.65      1.20 o 
  -4  -4   7       12.50       11.54      1.65 o 
  -3  -4   7      112.84      110.56      4.96 o 
  -2  -4   7       15.49       21.80      1.93 o 
  -1  -4   7       29.58       30.86      1.55 o 
   0  -4   7       24.55       28.36      3.24 o 
   1  -4   7       80.13       66.66      7.13 o 
   2  -4   7        0.00        0.64      1.33 o 
   3  -4   7       13.78        8.15      3.14 o 
   4  -4   7       24.40       26.58      2.74 o 
   5  -4   7        2.86        4.33      2.70 o 
   6  -4   7        9.50       10.96      3.69 o 
   7  -4   7        0.15        2.58      1.70 o 
 -10  -3   7        5.06        6.61      3.36 o 
  -9  -3   7        7.18        5.81      3.19 o 
  -8  -3   7        3.28       -2.32      2.26 o 
  -7  -3   7        2.24       -0.68      1.34 o 
  -6  -3   7       20.56       20.90      2.89 o 
  -5  -3   7       78.99       82.42      3.61 o 
  -4  -3   7       68.23       61.17      2.94 o 
  -3  -3   7      110.00       98.32      3.43 o 
  -2  -3   7        0.62        1.16      0.46 o 
  -1  -3   7       24.97       30.96      2.34 o 
   0  -3   7       54.50       61.19      2.75 o 
   1  -3   7        7.54        8.72      2.81 o 
   2  -3   7        3.38        6.14      0.91 o 
   3  -3   7       32.04       24.41      1.43 o 
   4  -3   7       10.46       16.87      2.18 o 
   5  -3   7       11.67        6.82      3.08 o 
   6  -3   7        0.02        6.38      2.94 o 
 -10  -2   7        0.20        3.66      2.95 o 
  -9  -2   7        1.17        0.19      2.29 o 
  -8  -2   7        7.14        5.37      1.66 o 
  -7  -2   7       75.26       81.61      5.44 o 
  -6  -2   7        1.05        0.42      0.78 o 
  -5  -2   7       32.25       33.32      2.23 o 
  -4  -2   7      338.28      371.88      7.00 o 
  -3  -2   7      444.14      450.54      7.18 o 
  -2  -2   7       27.45       16.74      1.47 o 
  -1  -2   7       76.32       73.07      2.51 o 
   0  -2   7       40.46       34.07      2.64 o 
   1  -2   7       21.89       24.37      2.37 o 
   2  -2   7       25.14       21.72      2.27 o 
   3  -2   7        0.18        1.88      0.64 o 
   4  -2   7       48.31       61.88      8.80 o 
   5  -2   7        0.92        2.13      2.31 o 
   6  -2   7        3.33        6.10      3.02 o 
 -10  -1   7       20.58       21.18      5.68 o 
  -9  -1   7       38.08       43.26      7.20 o 
  -8  -1   7        0.73        2.13      1.60 o 
  -7  -1   7       13.23       10.40      2.04 o 
  -6  -1   7       58.97       68.53      3.60 o 
  -5  -1   7        3.21        2.94      0.92 o 
  -4  -1   7       53.13       61.61      3.30 o 
  -3  -1   7      378.70      391.66      9.52 o 
  -2  -1   7      445.86      432.05     11.74 o 
  -1  -1   7       51.44       48.92      2.46 o 
   0  -1   7      141.15      153.33      3.63 o 
   1  -1   7       11.13        7.29      0.92 o 
   2  -1   7       10.61        7.20      1.16 o 
   3  -1   7        5.90        8.64      2.40 o 
   4  -1   7        1.25        4.44      1.47 o 
   5  -1   7        0.19        1.39      1.14 o 
   6  -1   7        0.00       -1.53      2.96 o 
 -10   0   7       10.61        9.92      4.41 o 
  -9   0   7       28.17       28.81      6.10 o 
  -8   0   7       99.82      110.42     10.50 o 
  -7   0   7        5.59       10.26      1.96 o 
  -6   0   7       62.81       58.27      7.56 o 
  -5   0   7        3.40        3.77      0.98 o 
  -4   0   7      147.44      165.54     13.81 o 
  -3   0   7       86.14       86.98      3.87 o 
  -2   0   7       40.42       34.02      3.47 o 
  -1   0   7        2.48        0.87      0.60 o 
   0   0   7      205.08      187.35     83.38 o 
   1   0   7       26.30       34.35      2.32 o 
   2   0   7       10.88       12.01      1.84 o 
   3   0   7       41.56       49.78      3.84 o 
   4   0   7        0.73       -1.34      2.10 o 
   5   0   7        4.40        9.68      3.43 o 
 -11   1   7        2.45        4.47      2.74 o 
 -10   1   7       33.75       41.73      7.43 o 
  -9   1   7        0.96       -0.25      1.55 o 
  -8   1   7       46.06       38.20      6.31 o 
  -7   1   7      180.82      201.24      7.14 o 
  -6   1   7      108.87      106.16      7.57 o 
  -5   1   7       29.38       27.05      2.63 o 
  -4   1   7       67.73       55.60      3.70 o 
  -3   1   7       60.92       72.44      4.52 o 
  -2   1   7       11.71        7.47      1.53 o 
  -1   1   7      158.81      130.55      8.41 o 
   0   1   7       17.84       22.91      3.67 o 
   1   1   7       81.36       75.26      4.90 o 
   2   1   7        0.36        1.88      0.97 o 
   3   1   7        0.58        0.83      1.38 o 
   4   1   7        0.01        1.23      1.16 o 
   5   1   7        2.96       -3.15      2.10 o 
 -11   2   7        5.96        4.94      2.89 o 
 -10   2   7        0.04       -5.00      3.33 o 
  -9   2   7       14.54       15.78      4.42 o 
  -8   2   7        0.09        2.27      2.33 o 
  -7   2   7        0.01       -0.19      0.81 o 
  -6   2   7       27.00       32.09      3.11 o 
  -5   2   7       40.82       36.41      3.47 o 
  -4   2   7        0.12       -0.90      0.88 o 
  -3   2   7       99.87      114.37      6.08 o 
  -2   2   7        0.30        0.47      0.96 o 
  -1   2   7       71.48       74.40      5.08 o 
   0   2   7       15.45       24.45      3.09 o 
   1   2   7        1.07       -0.82      1.06 o 
   2   2   7        3.01       -0.73      1.34 o 
   3   2   7        3.37       -0.69      1.62 o 
   4   2   7        7.64       13.85      4.00 o 
   5   2   7        2.35        4.50      2.91 o 
 -11   3   7        1.20        1.35      1.58 o 
 -10   3   7        2.72        9.45      3.50 o 
  -9   3   7        6.27        7.48      3.20 o 
  -8   3   7       13.07       10.41      2.29 o 
  -7   3   7       18.36       23.60      5.47 o 
  -6   3   7        9.01       10.46      2.88 o 
  -5   3   7      114.92      117.90      6.26 o 
  -4   3   7       11.17       13.15      3.58 o 
  -3   3   7       21.08       27.57      4.61 o 
  -2   3   7        7.54        4.98      2.39 o 
  -1   3   7        1.01        6.60      2.51 o 
   0   3   7       21.07       24.86      4.64 o 
   1   3   7        1.68        1.73      2.08 o 
   2   3   7        4.38        6.39      3.15 o 
   3   3   7       24.27       26.81      5.52 o 
   4   3   7        0.28        3.96      2.22 o 
 -10   4   7        0.07        1.41      2.02 o 
  -9   4   7        1.94        5.66      2.75 o 
  -8   4   7       14.25       21.91      5.12 o 
  -7   4   7        8.08        6.15      4.12 o 
  -6   4   7       19.87       19.86      2.74 o 
  -5   4   7       21.36       17.39      4.21 o 
  -4   4   7      152.93      150.78     11.36 o 
  -3   4   7       21.55       21.17      4.27 o 
  -2   4   7        8.15        5.14      2.47 o 
  -1   4   7        3.67        1.70      1.91 o 
   0   4   7        4.50        1.82      1.82 o 
   1   4   7        2.99        3.81      2.64 o 
   2   4   7        0.71       -0.54      1.23 o 
   3   4   7        1.53        8.45      4.01 o 
 -10   5   7        4.01        6.59      3.43 o 
  -9   5   7       12.90       12.02      4.34 o 
  -8   5   7       10.42        9.53      3.75 o 
  -7   5   7        0.00        0.83      0.92 o 
  -6   5   7        3.95        1.89      1.60 o 
  -5   5   7        1.39        7.32      3.24 o 
  -4   5   7        3.60        5.99      2.46 o 
  -3   5   7        0.00       -2.78      1.86 o 
  -2   5   7       17.29       19.81      4.28 o 
  -1   5   7       43.47       31.52      5.82 o 
   0   5   7        0.13        1.29      1.93 o 
   1   5   7       35.84       38.39      6.74 o 
   2   5   7        9.84        9.22      3.43 o 
 -10   6   7        2.79        8.52      3.81 o 
  -9   6   7        0.14        0.79      1.80 o 
  -8   6   7       62.01       61.74      8.81 o 
  -7   6   7       58.39       55.94      4.71 o 
  -6   6   7        9.03        2.13      2.34 o 
  -5   6   7        2.29        0.87      2.31 o 
  -4   6   7        4.41        2.74      2.26 o 
  -3   6   7        1.61       -0.54      1.59 o 
  -2   6   7        9.95       15.64      4.50 o 
  -1   6   7        6.69        4.18      2.50 o 
   0   6   7       44.95       55.55      8.13 o 
   1   6   7        0.38       -2.04      2.08 o 
  -9   7   7        1.16        0.81      3.00 o 
  -8   7   7        0.09        0.14      2.78 o 
  -7   7   7       25.65       21.60      5.97 o 
  -6   7   7       46.98       44.18      7.99 o 
  -5   7   7        0.04       -0.47      2.17 o 
  -4   7   7        4.28        7.07      2.91 o 
  -3   7   7        2.96        1.93      2.03 o 
  -2   7   7       18.45       16.55      4.55 o 
  -1   7   7        1.86        0.33      2.43 o 
   0   7   7       14.50       24.11      6.12 o 
  -8   8   7       10.98        8.19      3.40 o 
  -7   8   7        1.39       -2.83      2.62 o 
  -6   8   7        7.37        5.93      3.47 o 
  -5   8   7       13.30       14.94      3.22 o 
  -4   8   7       28.04       31.69      6.39 o 
  -3   8   7        4.29        4.84      3.16 o 
  -2   8   7        8.13        7.01      3.82 o 
  -2 -12   8        1.76        2.24      1.71 o 
  -1 -12   8        2.35        3.20      2.61 o 
   0 -12   8        0.16        1.97      2.18 o 
   1 -12   8        3.18        4.14      2.90 o 
  -4 -11   8        0.02       -1.06      1.15 o 
  -3 -11   8        4.13        5.98      1.93 o 
  -2 -11   8        0.29        0.00      2.08 o 
  -1 -11   8       10.29        3.99      2.76 o 
   0 -11   8        8.08       10.12      3.97 o 
   1 -11   8       20.09       12.70      3.90 o 
   2 -11   8        6.46       10.78      4.97 o 
   3 -11   8        1.03        3.74      3.37 o 
   4 -11   8        0.11       -2.80      1.87 o 
  -5 -10   8        5.58        2.81      2.40 o 
  -4 -10   8        0.43       -0.95      1.07 o 
  -3 -10   8        6.71        7.75      1.95 o 
  -2 -10   8        0.14        0.32      2.30 o 
  -1 -10   8        0.99        1.27      1.12 o 
   0 -10   8        1.80        1.32      4.44 o 
   1 -10   8       13.74       15.03      3.22 o 
   2 -10   8        9.24       14.52      5.41 o 
   3 -10   8        4.63        4.16      1.97 o 
   4 -10   8        0.65        0.12      1.47 o 
   5 -10   8        0.89        0.48      1.86 o 
  -6  -9   8        9.45       13.75      4.45 o 
  -5  -9   8        0.98        0.96      1.98 o 
  -4  -9   8        6.25        2.18      1.31 o 
  -3  -9   8        1.30        3.56      1.51 o 
  -2  -9   8        4.69        8.06      1.92 o 
  -1  -9   8        0.04       -1.94      1.29 o 
   0  -9   8        1.29        0.36      0.83 o 
   1  -9   8        7.54       10.38      3.65 o 
   2  -9   8        1.56        2.57      2.28 o 
   3  -9   8        4.38        1.21      2.16 o 
   4  -9   8        2.83        1.28      2.64 o 
   5  -9   8        0.65        0.95      1.63 o 
  -7  -8   8        0.53       -4.14      2.93 o 
  -6  -8   8        2.57       -0.94      2.59 o 
  -5  -8   8        1.07       -1.26      1.05 o 
  -4  -8   8        0.22        3.57      1.97 o 
  -3  -8   8        3.47        0.98      1.40 o 
  -2  -8   8       14.27       11.77      1.84 o 
  -1  -8   8        0.88       -0.15      0.73 o 
   0  -8   8        1.59        1.57      0.57 o 
   1  -8   8        6.35        7.18      1.45 o 
   2  -8   8        0.60       -1.22      1.80 o 
   3  -8   8        0.01       -3.16      2.43 o 
   4  -8   8        3.27        4.55      2.36 o 
   5  -8   8        3.97        1.94      1.44 o 
   6  -8   8        0.08        0.49      1.06 o 
  -8  -7   8        3.81        2.86      4.05 o 
  -7  -7   8        0.12       -5.07      3.38 o 
  -6  -7   8        2.88       11.05      3.95 o 
  -5  -7   8       17.42       14.78      3.95 o 
  -4  -7   8        1.33        2.14      1.75 o 
  -3  -7   8        0.94       -0.03      1.25 o 
  -2  -7   8        0.25        1.53      0.83 o 
  -1  -7   8       15.40       12.75      1.44 o 
   0  -7   8        0.84        0.89      0.85 o 
   1  -7   8       15.23       16.87      4.14 o 
   2  -7   8        6.66        2.98      2.08 o 
   3  -7   8        0.01        0.48      1.95 o 
   4  -7   8        9.85        0.78      1.04 o 
   5  -7   8        1.19        0.36      1.78 o 
   6  -7   8        3.28       -2.10      2.48 o 
  -8  -6   8        2.36        2.43      2.61 o 
  -7  -6   8        2.48        1.55      2.36 o 
  -6  -6   8        0.12        1.81      2.10 o 
  -5  -6   8        3.66        3.17      2.48 o 
  -4  -6   8       27.23       26.39      2.60 o 
  -3  -6   8        8.65       10.91      2.08 o 
  -2  -6   8        3.01        2.10      0.81 o 
  -1  -6   8       17.48       15.66      1.38 o 
   0  -6   8       24.04       31.95      5.33 o 
   1  -6   8        0.80       -0.42      1.56 o 
   2  -6   8        9.17       16.76      4.20 o 
   3  -6   8        6.08        4.20      2.04 o 
   4  -6   8        5.70        8.50      3.56 o 
   5  -6   8        4.44        6.95      3.37 o 
   6  -6   8        0.55       -0.35      0.92 o 
  -9  -5   8        6.36       12.55      4.45 o 
  -8  -5   8        0.08       -1.08      2.37 o 
  -7  -5   8        1.05        1.56      1.65 o 
  -6  -5   8       23.98       16.06      3.84 o 
  -5  -5   8       33.72       40.63      5.76 o 
  -4  -5   8       52.17       52.10      6.38 o 
  -3  -5   8      103.75       49.01     50.27 o 
  -2  -5   8       16.17       11.56      1.35 o 
  -1  -5   8        0.06        0.41      0.31 o 
   0  -5   8       78.06       95.29      8.88 o 
   1  -5   8        6.83        1.15      1.60 o 
   2  -5   8        0.16       -1.48      1.86 o 
   3  -5   8        0.17       -0.96      1.31 o 
   4  -5   8        0.37       -1.50      2.28 o 
   5  -5   8        0.09       -4.71      3.14 o 
   6  -5   8        1.92        4.00      2.76 o 
  -9  -4   8        1.19        1.75      2.96 o 
  -8  -4   8       15.92       15.08      4.21 o 
  -7  -4   8       15.02       19.28      4.52 o 
  -6  -4   8       13.54       17.41      2.70 o 
  -5  -4   8       23.63       24.73      2.47 o 
  -4  -4   8        0.71        2.51      1.26 o 
  -3  -4   8        0.66        0.29      1.07 o 
  -2  -4   8        7.24        2.96      1.01 o 
  -1  -4   8        2.24        0.82      0.75 o 
   0  -4   8       13.70       15.16      3.70 o 
   1  -4   8        6.57        5.69      3.03 o 
   2  -4   8        0.13        4.26      2.30 o 
   3  -4   8      218.15      255.30     15.92 o 
   4  -4   8        6.00        3.28      3.03 o 
   5  -4   8       23.93       32.88      5.96 o 
   6  -4   8        0.82       -0.93      2.25 o 
 -10  -3   8        5.96        5.07      2.98 o 
  -9  -3   8        3.95        2.26      2.65 o 
  -8  -3   8        0.86        4.60      2.88 o 
  -7  -3   8       24.48       23.35      4.94 o 
  -6  -3   8       64.40       68.73      4.04 o 
  -5  -3   8       20.36       13.96      1.59 o 
  -4  -3   8      269.97      275.68      6.34 o 
  -3  -3   8        3.08        0.65      0.62 o 
  -2  -3   8       10.64        6.93      1.05 o 
  -1  -3   8       35.26       29.53      2.53 o 
   0  -3   8        1.53        1.48      1.33 o 
   1  -3   8       23.92       23.64      4.82 o 
   2  -3   8        0.07        0.06      1.40 o 
   3  -3   8       11.12        9.51      2.01 o 
   4  -3   8       71.85       83.03      9.85 o 
   5  -3   8        0.15        2.24      2.61 o 
   6  -3   8        0.81       -0.33      1.54 o 
 -10  -2   8        1.26        3.07      2.32 o 
  -9  -2   8       20.23       27.45      6.06 o 
  -8  -2   8        4.26        8.56      3.37 o 
  -7  -2   8        5.67        4.53      1.21 o 
  -6  -2   8       16.52       20.66      2.22 o 
  -5  -2   8        1.20        1.06      1.10 o 
  -4  -2   8        8.65       13.76      1.60 o 
  -3  -2   8        7.46        9.35      1.35 o 
  -2  -2   8       13.67       17.80      2.41 o 
  -1  -2   8      130.07       98.85      3.08 o 
   0  -2   8       46.07       53.05      3.60 o 
   1  -2   8       26.83       16.95      1.81 o 
   2  -2   8       37.62       24.80      2.03 o 
   3  -2   8       22.09       20.76      2.51 o 
   4  -2   8        0.88       -1.65      2.82 o 
   5  -2   8        0.00        0.61      1.32 o 
 -10  -1   8       34.52       40.06      7.62 o 
  -9  -1   8        0.63       -2.68      2.44 o 
  -8  -1   8       86.07       78.73      5.44 o 
  -7  -1   8       18.33       22.49      2.24 o 
  -6  -1   8       10.80        7.28      1.43 o 
  -5  -1   8       19.18       18.42      2.36 o 
  -4  -1   8        3.59        1.91      0.97 o 
  -3  -1   8        1.42       -0.50      1.23 o 
  -2  -1   8       44.26       54.93      5.39 o 
  -1  -1   8        1.89        1.45      1.04 o 
   0  -1   8      167.94      199.74      6.17 o 
   1  -1   8        0.47        0.49      0.46 o 
   2  -1   8       39.26       52.05      3.05 o 
   3  -1   8        1.12        4.36      2.31 o 
   4  -1   8        5.70        6.89      1.95 o 
   5  -1   8        2.05       -1.33      2.11 o 
 -10   0   8        0.37        2.32      2.26 o 
  -9   0   8       23.11       31.77      6.32 o 
  -8   0   8       20.88       19.04      2.45 o 
  -7   0   8       11.65       12.73      2.21 o 
  -6   0   8       22.82       22.14      2.76 o 
  -5   0   8        7.87        5.47      1.50 o 
  -4   0   8       49.83       42.38      2.97 o 
  -3   0   8        0.62       -0.08      0.84 o 
  -2   0   8      128.36      112.24      5.51 o 
  -1   0   8       32.05       25.49      2.22 o 
   0   0   8        9.86        4.40      1.40 o 
   1   0   8       23.25       18.01      2.13 o 
   2   0   8        4.71        5.48      1.58 o 
   3   0   8        8.73        6.35      2.35 o 
   4   0   8        1.44        9.13      2.74 o 
   5   0   8        3.02        3.38      2.72 o 
 -10   1   8       10.90        9.02      4.18 o 
  -9   1   8        4.56        3.85      2.92 o 
  -8   1   8        6.25        9.31      2.63 o 
  -7   1   8       14.09       17.69      2.47 o 
  -6   1   8        3.74        4.93      1.47 o 
  -5   1   8       35.82       39.21      3.54 o 
  -4   1   8        2.75        2.52      0.96 o 
  -3   1   8       38.62       48.33      3.26 o 
  -2   1   8        0.16       -0.58      0.67 o 
  -1   1   8       71.01       82.41      5.85 o 
   0   1   8        1.62        0.18      1.03 o 
   1   1   8        2.87        2.30      1.06 o 
   2   1   8       34.15       27.53      4.71 o 
   3   1   8        1.62        2.91      2.06 o 
   4   1   8        5.04        4.92      2.49 o 
 -10   2   8        1.46        0.89      2.94 o 
  -9   2   8        0.74        2.43      1.93 o 
  -8   2   8        3.03        2.33      1.53 o 
  -7   2   8        0.01       -1.79      1.20 o 
  -6   2   8        1.30        0.50      0.98 o 
  -5   2   8      104.33      105.00      6.12 o 
  -4   2   8       25.23       32.31      3.71 o 
  -3   2   8       68.52       74.57      7.08 o 
  -2   2   8       11.78       19.76      4.20 o 
  -1   2   8       23.94       38.69      5.40 o 
   0   2   8        2.42        1.22      1.56 o 
   1   2   8       20.25       30.30      4.95 o 
   2   2   8        3.63        7.68      2.77 o 
   3   2   8       35.17       38.71      6.31 o 
   4   2   8        0.02       -1.47      1.26 o 
 -10   3   8        1.57       -2.69      2.74 o 
  -9   3   8       12.16       16.66      4.74 o 
  -8   3   8        1.52        2.03      1.02 o 
  -7   3   8       34.80       31.08      4.14 o 
  -6   3   8        3.24        4.38      2.16 o 
  -5   3   8       24.81       21.57      2.90 o 
  -4   3   8       17.02       14.88      3.90 o 
  -3   3   8       23.69       16.85      2.52 o 
  -2   3   8        2.10        3.14      1.88 o 
  -1   3   8        5.86       10.12      3.07 o 
   0   3   8        1.19        6.74      2.68 o 
   1   3   8        0.88       -0.11      2.03 o 
   2   3   8        1.13       -1.35      2.06 o 
   3   3   8        0.81       -0.68      1.46 o 
 -10   4   8        0.65        3.56      2.94 o 
  -9   4   8        4.49        0.71      2.07 o 
  -8   4   8        3.52        4.53      2.70 o 
  -7   4   8        8.52       10.92      2.16 o 
  -6   4   8        3.68        5.93      1.76 o 
  -5   4   8        3.55        3.92      2.96 o 
  -4   4   8        7.77       15.80      3.82 o 
  -3   4   8       26.76       33.41      5.38 o 
  -2   4   8       28.69       47.35      6.52 o 
  -1   4   8      112.38      107.55     10.42 o 
   0   4   8        1.33        2.15      1.65 o 
   1   4   8       19.24       18.35      4.84 o 
   2   4   8        1.23        4.41      3.32 o 
 -10   5   8        7.78       10.46      4.19 o 
  -9   5   8        0.68       -1.73      2.76 o 
  -8   5   8        5.89        5.87      3.25 o 
  -7   5   8        7.31        7.29      2.79 o 
  -6   5   8        9.90        7.06      1.98 o 
  -5   5   8        0.75        2.11      1.81 o 
  -4   5   8        2.78        2.78      1.52 o 
  -3   5   8        7.44        8.19      3.31 o 
  -2   5   8        3.45        5.91      3.59 o 
  -1   5   8        0.20        2.12      2.50 o 
   0   5   8       26.24       39.41      7.11 o 
   1   5   8        2.13        7.47      3.01 o 
  -9   6   8        0.05       -0.23      1.82 o 
  -8   6   8       23.19       26.01      6.31 o 
  -7   6   8        6.84        7.99      2.63 o 
  -6   6   8       24.82       35.92      6.66 o 
  -5   6   8       10.37        7.90      3.77 o 
  -4   6   8        7.94       10.99      3.40 o 
  -3   6   8        1.30        5.20      3.07 o 
  -2   6   8       13.36        6.51      3.13 o 
  -1   6   8        0.51        1.62      2.19 o 
   0   6   8        4.87        3.87      2.32 o 
  -8   7   8        2.22        6.30      3.57 o 
  -7   7   8        8.12        4.81      2.72 o 
  -6   7   8       11.15       22.06      5.67 o 
  -5   7   8        0.93        3.93      3.07 o 
  -4   7   8       29.93       38.40      7.16 o 
  -3   7   8        0.14       -0.48      1.23 o 
  -2   7   8       11.95        9.83      4.02 o 
  -1   7   8        0.35        1.90      1.84 o 
  -6   8   8        5.36        3.25      2.41 o 
  -5   8   8        4.61       -1.43      2.99 o 
  -1 -12   9        0.74       -2.25      1.75 o 
   0 -12   9        0.13        4.54      3.23 o 
  -3 -11   9        8.02       14.69      4.28 o 
  -2 -11   9        0.01       -1.74      1.51 o 
  -1 -11   9        0.02        0.12      1.58 o 
   0 -11   9        7.99        5.87      3.42 o 
   1 -11   9       14.63       12.31      3.15 o 
   2 -11   9        3.18        2.19      2.01 o 
   3 -11   9        2.08        3.22      2.64 o 
  -5 -10   9        0.49        0.83      1.36 o 
  -4 -10   9        4.19        4.45      1.54 o 
  -3 -10   9        0.28       -0.44      0.87 o 
  -2 -10   9        3.76        5.37      2.72 o 
  -1 -10   9        1.83        4.81      3.19 o 
   0 -10   9       25.27       29.59      5.95 o 
   1 -10   9       26.57       33.76      6.50 o 
   2 -10   9        0.09        0.42      2.82 o 
   3 -10   9        0.04       -0.62      2.19 o 
   4 -10   9        0.00       -1.05      1.14 o 
  -6  -9   9        6.97       10.92      4.09 o 
  -5  -9   9        0.25       -2.76      2.11 o 
  -4  -9   9        1.76        3.93      1.45 o 
  -3  -9   9        4.96        1.19      1.49 o 
  -2  -9   9       11.85       12.43      2.21 o 
  -1  -9   9        0.36        3.31      2.61 o 
   0  -9   9       75.75       92.00     10.05 o 
   1  -9   9       32.11       28.46      6.07 o 
   2  -9   9        1.13        4.98      2.61 o 
   3  -9   9        0.21       -0.48      1.56 o 
   4  -9   9        6.44        3.72      2.19 o 
  -7  -8   9        4.93       10.40      3.94 o 
  -6  -8   9        3.12        4.49      2.82 o 
  -5  -8   9        0.08       -0.51      1.30 o 
  -4  -8   9        0.12        0.82      1.44 o 
  -3  -8   9       30.17       26.39      3.42 o 
  -2  -8   9        1.65        1.96      1.11 o 
  -1  -8   9        2.98        2.95      2.84 o 
   0  -8   9        7.19        4.08      2.91 o 
   1  -8   9        8.76       14.12      4.11 o 
   2  -8   9        0.00        2.23      2.44 o 
   3  -8   9       18.44       12.12      4.58 o 
   4  -8   9        2.80        3.67      2.88 o 
   5  -8   9        0.06        0.45      2.08 o 
  -8  -7   9        0.86       -1.65      2.56 o 
  -7  -7   9        1.45       -2.00      2.42 o 
  -6  -7   9        2.36        0.13      1.60 o 
  -5  -7   9        0.60       -2.54      2.17 o 
  -4  -7   9       35.48       31.17      3.74 o 
  -3  -7   9        1.51        0.92      0.91 o 
  -2  -7   9        1.32        1.33      0.69 o 
  -1  -7   9        8.72        7.03      1.37 o 
   0  -7   9        3.74        6.46      3.15 o 
   1  -7   9       24.20       33.12      5.99 o 
   2  -7   9       11.62       21.31      5.08 o 
   3  -7   9        0.53       -3.61      2.41 o 
   4  -7   9       18.71       22.32      5.08 o 
   5  -7   9        0.42        0.94      1.49 o 
  -8  -6   9        0.28        4.72      2.55 o 
  -7  -6   9        5.69        8.88      3.85 o 
  -6  -6   9        5.66        3.80      2.43 o 
  -5  -6   9       10.85       15.10      2.72 o 
  -4  -6   9        0.37       -1.52      1.01 o 
  -3  -6   9       18.06       23.06      2.23 o 
  -2  -6   9        3.32        1.78      0.69 o 
  -1  -6   9        0.05        0.09      0.31 o 
   0  -6   9       47.99       44.29      6.65 o 
   1  -6   9        0.28        1.61      1.60 o 
   2  -6   9       29.85       30.26      5.95 o 
   3  -6   9        7.22        8.48      3.50 o 
   4  -6   9        2.77        3.06      2.06 o 
   5  -6   9        0.00       -3.89      3.06 o 
  -9  -5   9        1.40        2.61      1.47 o 
  -8  -5   9        2.16        2.88      2.27 o 
  -7  -5   9       26.59       24.37      4.98 o 
  -6  -5   9        1.51        3.19      1.32 o 
  -5  -5   9       11.65        9.99      2.03 o 
  -4  -5   9        1.56        0.14      1.85 o 
  -3  -5   9       28.53       10.71     19.85 o 
  -2  -5   9       31.32       37.32      3.01 o 
  -1  -5   9       10.53        6.00      1.11 o 
   0  -5   9        1.14       -0.32      1.71 o 
   1  -5   9       49.56       65.84      8.18 o 
   2  -5   9        1.83        1.14      2.07 o 
   3  -5   9       16.64       17.69      4.72 o 
   4  -5   9        1.49        4.82      2.63 o 
   5  -5   9        0.00       -4.83      3.22 o 
  -9  -4   9        8.86       11.86      3.90 o 
  -8  -4   9        0.36       -1.94      1.56 o 
  -7  -4   9        0.41       -1.40      2.25 o 
  -6  -4   9       11.70       13.97      2.59 o 
  -5  -4   9        1.98        1.64      0.94 o 
  -4  -4   9        8.60        5.66      1.67 o 
  -3  -4   9        5.32        1.79      0.80 o 
  -2  -4   9       93.26       92.36      4.79 o 
  -1  -4   9      192.40      172.62      5.67 o 
   0  -4   9       26.11       35.80      6.08 o 
   1  -4   9       16.62       17.82      4.24 o 
   2  -4   9       48.84       45.07      7.10 o 
   3  -4   9       24.61       32.01      6.76 o 
   4  -4   9        0.78        2.92      2.70 o 
   5  -4   9        1.21        2.72      2.63 o 
 -10  -3   9        0.71       -1.63      1.52 o 
  -9  -3   9        5.59        6.18      2.73 o 
  -8  -3   9       14.45       18.55      4.43 o 
  -7  -3   9        5.55        7.18      1.90 o 
  -6  -3   9        0.45        4.13      1.58 o 
  -5  -3   9        1.00        2.52      1.03 o 
  -4  -3   9       74.63       86.67      4.08 o 
  -3  -3   9      231.97      273.05      7.47 o 
  -2  -3   9       40.00       61.44      2.74 o 
  -1  -3   9       70.65       55.13      3.64 o 
   0  -3   9       84.18      101.99      4.44 o 
   1  -3   9        0.09       -0.22      1.87 o 
   2  -3   9        0.40        3.81      2.99 o 
   3  -3   9      101.75      134.45     12.84 o 
   4  -3   9        2.41       -0.45      1.62 o 
   5  -3   9        0.03       -0.31      2.21 o 
 -10  -2   9       23.47       24.59      5.82 o 
  -9  -2   9        0.00        2.39      2.87 o 
  -8  -2   9        9.23       10.58      3.53 o 
  -7  -2   9        0.40        0.58      2.50 o 
  -6  -2   9        1.14       -0.14      0.96 o 
  -5  -2   9       82.99       88.41      4.45 o 
  -4  -2   9      101.98       98.72      5.47 o 
  -3  -2   9        1.83        0.42      1.04 o 
  -2  -2   9       88.21       90.30      4.33 o 
  -1  -2   9        0.26        0.15      0.43 o 
   0  -2   9       17.13       22.58      2.64 o 
   1  -2   9        1.19       -0.05      1.53 o 
   2  -2   9       19.30       28.95      3.49 o 
   3  -2   9       30.80       24.35      6.33 o 
   4  -2   9        2.04        4.34      3.09 o 
   5  -2   9        2.25       -0.94      1.79 o 
 -10  -1   9        3.26        1.18      3.08 o 
  -9  -1   9        0.52        1.59      1.93 o 
  -8  -1   9       15.08       20.66      4.31 o 
  -7  -1   9       17.89       20.28      2.85 o 
  -6  -1   9       33.14       43.82      3.98 o 
  -5  -1   9        0.11        3.72      1.48 o 
  -4  -1   9      249.28      224.20      6.86 o 
  -3  -1   9        1.29       -1.45      1.04 o 
  -2  -1   9       35.15       17.73      2.20 o 
  -1  -1   9      166.26      153.23      6.13 o 
   0  -1   9       14.57       11.74      1.06 o 
   1  -1   9       10.10        7.22      1.68 o 
   2  -1   9        0.02        0.14      1.46 o 
   3  -1   9        4.45       -2.26      2.91 o 
   4  -1   9        4.29        6.20      3.03 o 
 -10   0   9        0.34        0.50      2.11 o 
  -9   0   9        2.35       -0.25      2.06 o 
  -8   0   9        8.59        4.75      3.56 o 
  -7   0   9        9.76       11.83      2.22 o 
  -6   0   9       24.91       40.21      3.86 o 
  -5   0   9       13.70       14.08      2.33 o 
  -4   0   9        1.09       -0.65      0.91 o 
  -3   0   9       43.09       67.85      3.85 o 
  -2   0   9        0.25       -0.44      0.85 o 
  -1   0   9        2.29       -0.02      0.65 o 
   0   0   9       19.09       31.86      2.82 o 
   1   0   9        0.48        1.46      1.22 o 
   2   0   9        0.43       -1.78      1.18 o 
   3   0   9        0.03        2.50      2.79 o 
   4   0   9        2.24        2.51      2.87 o 
 -10   1   9        1.08        1.19      1.78 o 
  -9   1   9        1.63        1.41      1.26 o 
  -8   1   9       11.00        7.86      1.81 o 
  -7   1   9        0.54        0.42      0.66 o 
  -6   1   9        8.17        6.24      1.65 o 
  -5   1   9       11.04       10.80      2.21 o 
  -4   1   9        0.57        4.59      1.57 o 
  -3   1   9        7.91        6.94      1.82 o 
  -2   1   9        3.65        1.81      1.19 o 
  -1   1   9        7.24       14.06      2.83 o 
   0   1   9       14.21       19.46      3.79 o 
   1   1   9       18.23       30.21      4.90 o 
   2   1   9       12.08        6.93      2.44 o 
   3   1   9        2.46        5.21      2.44 o 
 -10   2   9        0.00       -3.41      2.86 o 
  -9   2   9        0.78       -1.65      1.87 o 
  -8   2   9        0.01       -0.44      0.43 o 
  -7   2   9       20.91       16.44      2.74 o 
  -6   2   9        3.27        3.28      1.50 o 
  -5   2   9       43.78       40.73      4.12 o 
  -4   2   9        6.97        2.76      4.12 o 
  -3   2   9        5.44        2.08      1.17 o 
  -2   2   9        0.18        0.18      1.00 o 
  -1   2   9        0.13       -0.28      0.84 o 
   0   2   9        0.60        4.44      2.36 o 
   1   2   9        0.85        0.46      1.06 o 
   2   2   9       13.46       14.84      3.62 o 
   3   2   9        5.21        8.33      3.30 o 
 -10   3   9        0.22        1.31      2.75 o 
  -9   3   9        2.28        5.92      3.10 o 
  -8   3   9        2.25        6.55      1.93 o 
  -7   3   9        4.77        7.06      1.78 o 
  -6   3   9        0.15       -1.10      1.15 o 
  -5   3   9        2.61       -0.19      1.03 o 
  -4   3   9       13.63       18.97      4.57 o 
  -3   3   9       35.87       42.86      4.36 o 
  -2   3   9        6.75        5.00      2.42 o 
  -1   3   9        6.82        6.34      2.65 o 
   0   3   9        0.28        1.13      1.60 o 
   1   3   9        7.30        5.47      3.06 o 
   2   3   9        4.48        6.12      2.63 o 
 -10   4   9        0.85        2.29      2.14 o 
  -9   4   9        9.02        5.45      2.98 o 
  -8   4   9        2.58        6.73      3.42 o 
  -7   4   9        5.95        4.44      1.92 o 
  -6   4   9        1.11        0.31      1.25 o 
  -5   4   9       15.56       20.17      3.12 o 
  -4   4   9        0.45        1.01      1.74 o 
  -3   4   9        1.73        5.51      1.81 o 
  -2   4   9       58.45       71.44      8.57 o 
  -1   4   9       64.89       78.34      9.30 o 
   0   4   9        4.18        7.62      3.18 o 
   1   4   9        5.96        6.97      3.41 o 
  -9   5   9        0.33       -1.25      2.34 o 
  -8   5   9       47.61       58.90      8.61 o 
  -7   5   9       14.69       13.29      2.61 o 
  -6   5   9       10.08       16.36      3.37 o 
  -5   5   9        6.21        0.43      1.90 o 
  -4   5   9       13.59       11.14      4.15 o 
  -3   5   9        4.90        1.80      1.99 o 
  -2   5   9        1.32       -2.38      1.72 o 
  -1   5   9        8.12       11.11      3.93 o 
   0   5   9       13.92       14.45      3.79 o 
  -8   6   9        1.16        4.17      3.62 o 
  -7   6   9        3.44        1.64      1.65 o 
  -6   6   9       19.64       27.56      6.31 o 
  -5   6   9        4.22        5.30      2.91 o 
  -4   6   9       12.99       15.52      3.17 o 
  -3   6   9        0.00       -0.35      1.20 o 
  -2   6   9       20.85       17.12      4.86 o 
  -1   6   9        3.68       -0.56      2.30 o 
  -7   7   9        2.30        2.88      3.11 o 
  -6   7   9        1.85       -0.40      1.83 o 
  -5   7   9       12.99        8.63      3.71 o 
  -4   7   9       17.15       22.27      4.88 o 
  -3 -11  10        2.45        3.63      2.21 o 
  -2 -11  10        1.98        5.63      3.45 o 
  -1 -11  10        0.90        4.10      2.77 o 
   0 -11  10        2.45        0.47      1.31 o 
   1 -11  10        1.77       13.81      4.50 o 
  -5 -10  10        0.01       -0.91      1.38 o 
  -4 -10  10        0.63        0.56      1.40 o 
  -3 -10  10        0.27        0.65      2.12 o 
  -2 -10  10        0.62        4.40      3.68 o 
  -1 -10  10        3.07        2.14      2.07 o 
   0 -10  10        3.72        6.02      3.41 o 
   1 -10  10        5.16        8.03      3.65 o 
   2 -10  10        0.41        6.91      3.26 o 
   3 -10  10        0.05       -1.72      1.94 o 
  -6  -9  10       15.73       10.17      3.64 o 
  -5  -9  10        0.03        0.60      3.12 o 
  -4  -9  10        0.08       -0.16      1.09 o 
  -3  -9  10        0.47        6.87      3.64 o 
  -2  -9  10        1.05        2.79      2.23 o 
  -1  -9  10        1.63       -1.06      1.97 o 
   0  -9  10       25.79       39.07      7.01 o 
   1  -9  10       12.48       15.16      4.69 o 
   2  -9  10        0.84        3.81      2.87 o 
   3  -9  10        0.49        0.76      2.41 o 
  -7  -8  10        3.72        5.08      2.98 o 
  -6  -8  10       16.16       26.13      5.61 o 
  -5  -8  10        2.69        2.86      1.92 o 
  -4  -8  10        0.00       -1.09      2.03 o 
  -3  -8  10        1.79        2.54      1.08 o 
  -2  -8  10        0.61       -0.85      2.31 o 
  -1  -8  10        0.80       -3.55      2.37 o 
   0  -8  10        4.22        5.19      3.33 o 
   1  -8  10        0.67       -0.84      1.73 o 
   2  -8  10        4.82       11.08      3.88 o 
   3  -8  10        0.22        3.35      2.64 o 
   4  -8  10        0.13        0.21      0.95 o 
  -8  -7  10        0.77        2.51      2.08 o 
  -7  -7  10        5.53        6.19      3.27 o 
  -6  -7  10        0.05        4.48      2.17 o 
  -5  -7  10        0.27        0.77      1.57 o 
  -4  -7  10       11.66       10.86      2.41 o 
  -3  -7  10       16.76       17.60      2.70 o 
  -2  -7  10        9.40        9.73      1.72 o 
  -1  -7  10        1.27        5.22      2.87 o 
   0  -7  10       16.72       14.05      4.18 o 
   1  -7  10        7.13        7.74      3.43 o 
   2  -7  10        5.53       -0.58      1.93 o 
   3  -7  10        8.09        4.13      2.62 o 
   4  -7  10        0.07       -2.87      2.88 o 
  -8  -6  10        2.35        2.90      2.10 o 
  -7  -6  10        2.54       -3.73      2.71 o 
  -6  -6  10        2.71        3.20      3.93 o 
  -5  -6  10        2.18        1.08      2.43 o 
  -4  -6  10        3.40        0.92      1.01 o 
  -3  -6  10       23.20       25.34      3.17 o 
  -2  -6  10       10.93       15.38      2.05 o 
  -1  -6  10       46.52       51.68      7.34 o 
   0  -6  10        0.14       -3.39      2.73 o 
   1  -6  10       12.78       24.19      5.65 o 
   2  -6  10        0.19       -0.26      2.23 o 
   3  -6  10        0.99       -0.66      1.15 o 
   4  -6  10        1.09        0.53      2.30 o 
  -9  -5  10        1.69       -0.13      1.36 o 
  -8  -5  10        2.13        3.62      2.62 o 
  -7  -5  10        2.18        0.86      1.87 o 
  -6  -5  10        0.08       -0.23      0.94 o 
  -5  -5  10        6.00        4.13      1.57 o 
  -4  -5  10        6.67        1.75      2.27 o 
  -3  -5  10        8.29        7.15      1.77 o 
  -2  -5  10        1.15       -0.53      0.89 o 
  -1  -5  10        4.56        1.41      0.44 o 
   0  -5  10       14.59        9.58      3.34 o 
   1  -5  10        0.75       -0.75      1.79 o 
   2  -5  10        3.98        0.43      1.77 o 
   3  -5  10        0.55       -1.93      1.55 o 
   4  -5  10        4.43        4.84      2.80 o 
  -9  -4  10        1.54        1.78      1.81 o 
  -8  -4  10        0.95       -2.21      1.69 o 
  -7  -4  10        0.34       -0.58      1.44 o 
  -6  -4  10        3.80        6.37      1.83 o 
  -5  -4  10       42.61       48.94      3.52 o 
  -4  -4  10        5.72       12.54      1.73 o 
  -3  -4  10       83.91       99.11      4.86 o 
  -2  -4  10       37.90       71.93      9.12 o 
  -1  -4  10       27.79       21.01      5.04 o 
   0  -4  10        0.64       -2.56      2.56 o 
   1  -4  10        0.15        2.55      2.14 o 
   2  -4  10        2.04        4.69      3.39 o 
   3  -4  10        0.09       -4.47      3.24 o 
   4  -4  10        0.25        1.04      1.90 o 
 -10  -3  10        5.64       15.63      4.85 o 
  -9  -3  10        0.40        0.94      1.36 o 
  -8  -3  10        9.72       10.54      2.32 o 
  -7  -3  10       14.30       12.98      2.53 o 
  -6  -3  10        0.63        2.36      1.07 o 
  -5  -3  10        4.53        7.96      1.94 o 
  -4  -3  10       79.74       70.17      3.83 o 
  -3  -3  10        0.21        0.15      0.88 o 
  -2  -3  10       29.78       24.55      2.00 o 
  -1  -3  10        9.24        4.77      1.41 o 
   0  -3  10        0.18       -0.85      1.96 o 
   1  -3  10        8.37        9.18      3.57 o 
   2  -3  10        7.95        2.45      2.88 o 
   3  -3  10        4.14        1.51      2.15 o 
   4  -3  10        0.83        0.62      2.54 o 
 -10  -2  10        6.17        8.16      3.31 o 
  -9  -2  10        0.29        0.87      1.55 o 
  -8  -2  10        0.43       -0.29      2.37 o 
  -7  -2  10        4.64        3.58      2.89 o 
  -6  -2  10       20.61       22.43      4.20 o 
  -5  -2  10       24.36       10.48      2.12 o 
  -4  -2  10       18.77       21.94      2.28 o 
  -3  -2  10       22.94       36.28      8.52 o 
  -2  -2  10        1.98        0.18      0.79 o 
  -1  -2  10        0.38        0.24      0.25 o 
   0  -2  10        3.95        3.69      2.39 o 
   1  -2  10        9.43       20.05      5.34 o 
   2  -2  10       29.23       34.94      7.04 o 
   3  -2  10       10.50        3.75      3.03 o 
 -10  -1  10        2.90       -0.61      1.15 o 
  -9  -1  10        3.05        4.24      2.27 o 
  -8  -1  10        4.93        5.46      1.67 o 
  -7  -1  10        2.87        3.33      1.49 o 
  -6  -1  10       22.78       19.84      3.02 o 
  -5  -1  10       42.44       41.61      3.97 o 
  -4  -1  10       80.98       98.44      4.77 o 
  -3  -1  10        3.12        0.63      0.55 o 
  -2  -1  10        0.12       -0.68      0.93 o 
  -1  -1  10        1.63        0.08      2.39 o 
   0  -1  10        8.29        5.31      2.83 o 
   1  -1  10        0.52        0.13      0.87 o 
   2  -1  10        0.01       -0.93      1.79 o 
   3  -1  10        2.78       -3.68      2.86 o 
 -10   0  10        2.23       -2.71      2.92 o 
  -9   0  10        0.01        3.04      2.60 o 
  -8   0  10        0.45        2.17      2.56 o 
  -7   0  10       13.45       16.10      2.64 o 
  -6   0  10        1.97       -0.16      1.12 o 
  -5   0  10        0.06        0.78      0.92 o 
  -4   0  10        0.74        1.38      1.21 o 
  -3   0  10        0.15        0.77      1.06 o 
  -2   0  10       12.64       25.91      2.56 o 
  -1   0  10       11.98       11.71      2.18 o 
   0   0  10        9.80       17.85      2.05 o 
   1   0  10        5.76        6.11      2.09 o 
   2   0  10        5.20        6.56      3.06 o 
 -10   1  10        0.39        4.48      3.54 o 
  -9   1  10        2.65        2.66      2.09 o 
  -8   1  10       24.66       31.35      3.69 o 
  -7   1  10        0.01        0.44      3.23 o 
  -6   1  10        2.79       -0.07      2.13 o 
  -5   1  10        0.74        0.84      2.60 o 
  -4   1  10        6.69        2.02      1.37 o 
  -3   1  10        4.33        5.59      1.77 o 
  -2   1  10        4.69        2.20      1.82 o 
  -1   1  10       12.97        8.57      2.24 o 
   0   1  10        1.45        2.53      1.69 o 
   1   1  10        4.55        0.76      3.93 o 
   2   1  10        0.46       -5.72      3.81 o 
 -10   2  10        0.74       -2.92      3.13 o 
  -9   2  10        0.10       -2.28      1.84 o 
  -8   2  10        0.24        0.95      0.97 o 
  -7   2  10       15.03       19.63      3.17 o 
  -6   2  10        0.76        0.81      1.59 o 
  -5   2  10       31.09       42.73      7.17 o 
  -4   2  10        3.49        2.24      1.91 o 
  -3   2  10       13.89       21.53      3.18 o 
  -2   2  10        7.39        3.24      1.22 o 
  -1   2  10        3.63        4.06      1.93 o 
   0   2  10        1.02       -0.24      0.90 o 
   1   2  10        1.35        3.63      2.31 o 
 -10   3  10        0.26        1.21      2.32 o 
  -9   3  10        4.59       10.43      3.69 o 
  -8   3  10        0.22        0.05      1.02 o 
  -7   3  10        2.91       -0.15      1.11 o 
  -6   3  10        1.90        1.16      1.39 o 
  -5   3  10        0.06        1.59      1.61 o 
  -4   3  10        4.27        1.28      1.14 o 
  -3   3  10        9.01       15.30      3.30 o 
  -2   3  10        0.00        1.85      2.55 o 
  -1   3  10       14.29       24.53      4.88 o 
   0   3  10        0.18       -0.63      0.82 o 
   1   3  10        7.85       14.78      4.13 o 
  -9   4  10       20.66       18.81      5.50 o 
  -8   4  10        3.56       15.14      4.62 o 
  -7   4  10        8.88        4.16      3.66 o 
  -6   4  10        3.48        2.98      1.67 o 
  -5   4  10       19.90       15.81      2.98 o 
  -4   4  10        0.28        0.46      1.52 o 
  -3   4  10        0.13       -0.36      1.33 o 
  -2   4  10       12.69       10.71      3.56 o 
  -1   4  10        4.44       -0.39      2.07 o 
   0   4  10        5.79        6.15      2.74 o 
  -8   5  10       24.84       19.46      5.10 o 
  -7   5  10        0.71        2.33      1.52 o 
  -6   5  10        3.15        3.77      3.10 o 
  -5   5  10        3.40        7.22      2.40 o 
  -4   5  10        3.27        5.24      3.03 o 
  -3   5  10        9.71        9.32      2.46 o 
  -2   5  10        0.16        2.00      2.81 o 
  -7   6  10        1.84        5.44      2.86 o 
  -6   6  10       10.50       10.52      2.77 o 
  -5   6  10        0.00       -0.11      2.49 o 
  -4   6  10       13.28       11.04      4.36 o 
  -3   6  10        0.98        0.40      1.38 o 
  -2 -10  11        0.01       -2.93      3.18 o 
  -1 -10  11        1.30       -2.24      2.74 o 
   0 -10  11        0.00       -1.30      2.01 o 
   1 -10  11        4.01       13.75      4.19 o 
  -4  -9  11        0.08        2.19      2.48 o 
  -3  -9  11        0.16       -3.35      2.23 o 
  -2  -9  11        0.07       -1.62      2.21 o 
  -1  -9  11        1.30        4.08      3.31 o 
   0  -9  11        0.56       -2.47      2.18 o 
   1  -9  11        1.73        8.16      3.64 o 
   2  -9  11        3.04        8.92      3.97 o 
  -6  -8  11        6.73       14.07      4.52 o 
  -5  -8  11        0.00        1.02      3.25 o 
  -4  -8  11        0.06       -1.38      3.09 o 
  -3  -8  11        8.57        5.16      3.69 o 
  -2  -8  11        0.01        2.86      3.18 o 
  -1  -8  11        3.78       -0.47      1.38 o 
   0  -8  11        0.19        2.28      2.64 o 
   1  -8  11        0.56        0.34      1.32 o 
   2  -8  11        0.00        5.19      3.24 o 
   3  -8  11        1.03        0.50      1.33 o 
  -7  -7  11        0.48       -2.20      2.91 o 
  -6  -7  11        0.02       -2.47      1.65 o 
  -5  -7  11        0.10        0.09      0.83 o 
  -4  -7  11        0.99        3.33      1.83 o 
  -3  -7  11        0.55       -0.30      1.94 o 
  -2  -7  11        2.81        1.22      2.60 o 
  -1  -7  11        4.26        8.07      3.72 o 
   0  -7  11        2.82       -1.61      1.90 o 
   1  -7  11        3.23       15.03      4.49 o 
   2  -7  11        1.26       -4.20      3.42 o 
   3  -7  11        0.59       -3.02      2.76 o 
  -8  -6  11        0.37       -0.18      0.78 o 
  -7  -6  11        1.13        7.76      3.17 o 
  -6  -6  11        0.00        1.47      2.14 o 
  -5  -6  11        0.08        0.28      1.64 o 
  -4  -6  11        1.20        3.01      1.18 o 
  -3  -6  11        2.94        7.14      2.87 o 
  -2  -6  11        6.86        5.95      3.14 o 
  -1  -6  11        3.24       10.18      3.82 o 
   0  -6  11        0.42        1.65      2.02 o 
   1  -6  11        0.40       -0.61      2.33 o 
   2  -6  11        2.02        2.62      2.53 o 
   3  -6  11        1.45       13.08      4.28 o 
  -9  -5  11        1.28       -0.44      1.90 o 
  -8  -5  11        0.00        0.09      1.06 o 
  -7  -5  11        3.38        5.44      1.70 o 
  -6  -5  11        1.02        1.62      1.46 o 
  -5  -5  11        8.45       14.63      2.49 o 
  -4  -5  11        5.97        2.60      2.03 o 
  -3  -5  11        9.87       15.38      4.28 o 
  -2  -5  11        1.36        4.83      3.09 o 
  -1  -5  11        4.96        2.07      2.25 o 
   0  -5  11        0.65       -1.27      1.51 o 
   1  -5  11        0.00       -1.08      1.62 o 
   2  -5  11       13.46       13.96      4.38 o 
   3  -5  11        7.97       -3.09      3.42 o 
  -9  -4  11        0.21       -3.43      2.66 o 
  -8  -4  11        1.05        0.74      1.17 o 
  -7  -4  11        0.06       -1.88      1.38 o 
  -6  -4  11        0.01        0.16      1.20 o 
  -5  -4  11        2.04        0.14      1.87 o 
  -4  -4  11        4.86        2.20      0.83 o 
  -3  -4  11        0.55        2.55      2.41 o 
  -2  -4  11        2.85        2.40      2.24 o 
  -1  -4  11        3.37       10.35      3.81 o 
   0  -4  11        0.48       -1.50      1.93 o 
   1  -4  11       21.05       27.76      6.00 o 
   2  -4  11        7.92        5.70      4.06 o 
   3  -4  11        0.57        0.51      0.86 o 
  -9  -3  11        1.23        1.33      1.77 o 
  -8  -3  11        2.33        3.29      1.73 o 
  -7  -3  11        6.91        5.97      2.61 o 
  -6  -3  11        4.03        6.51      1.62 o 
  -5  -3  11        2.21        2.89      1.35 o 
  -4  -3  11        1.06       -0.34      0.69 o 
  -3  -3  11        0.77        3.63      1.01 o 
  -2  -3  11        5.50       -0.71      2.10 o 
  -1  -3  11        1.39       -0.33      1.85 o 
   0  -3  11       11.62       12.17      4.36 o 
   1  -3  11        0.80        5.94      3.16 o 
   2  -3  11       23.10       21.22      5.56 o 
 -10  -2  11        0.02        2.43      2.21 o 
  -9  -2  11        0.87       -1.09      1.33 o 
  -8  -2  11        0.56        0.54      1.25 o 
  -7  -2  11        0.13       -1.50      2.70 o 
  -6  -2  11        0.85        1.75      1.23 o 
  -5  -2  11        1.84        2.83      1.29 o 
  -4  -2  11        0.37        0.06      1.34 o 
  -3  -2  11        0.90        0.73      0.64 o 
  -2  -2  11        0.06        1.06      1.72 o 
  -1  -2  11        0.54        2.14      2.32 o 
   0  -2  11        8.06       10.19      4.15 o 
   1  -2  11        1.93        3.05      3.33 o 
   2  -2  11        0.05       -7.60      5.06 o 
 -10  -1  11        0.10       -4.47      2.98 o 
  -9  -1  11        0.04        0.10      1.43 o 
  -8  -1  11        2.27        0.16      1.06 o 
  -7  -1  11        4.80        2.55      1.57 o 
  -6  -1  11        4.54        3.20      1.78 o 
  -5  -1  11        3.69        1.56      1.11 o 
  -4  -1  11       14.73       16.61      2.56 o 
  -3  -1  11        1.29        0.90      1.17 o 
  -2  -1  11        9.07       13.18      1.98 o 
  -1  -1  11        0.07        2.45      2.30 o 
   0  -1  11        0.84        2.45      2.69 o 
   1  -1  11        0.03        0.50      2.22 o 
 -10   0  11        1.83        3.01      2.90 o 
  -9   0  11        0.82        3.50      2.79 o 
  -8   0  11        0.65        0.72      1.50 o 
  -7   0  11        0.01       -1.32      1.14 o 
  -6   0  11        0.59        0.17      1.56 o 
  -5   0  11        0.63        0.13      1.30 o 
  -4   0  11        1.60       -0.10      1.34 o 
  -3   0  11        0.10       -0.29      3.19 o 
  -2   0  11        2.64        1.21      2.71 o 
  -1   0  11        2.78        4.32      3.51 o 
   0   0  11        0.26        5.30      2.85 o 
   1   0  11        3.73        6.48      3.58 o 
 -10   1  11        1.08        0.14      1.42 o 
  -9   1  11        1.81        6.26      2.89 o 
  -8   1  11        4.78        7.34      1.95 o 
  -7   1  11        0.75        1.87      1.37 o 
  -6   1  11        0.00       -1.90      1.27 o 
  -5   1  11       10.54       17.44      2.90 o 
  -4   1  11        0.59        0.72      1.43 o 
  -3   1  11        6.37       16.88      3.03 o 
  -2   1  11        3.43        0.40      1.73 o 
  -1   1  11        2.84        9.51      4.40 o 
   0   1  11        1.30        5.15      2.00 o 
 -10   2  11        0.15        4.19      2.64 o 
  -9   2  11        1.02       -1.50      1.40 o 
  -8   2  11        1.26       -0.28      2.24 o 
  -7   2  11        2.73        0.28      0.64 o 
  -6   2  11        2.31        4.00      1.77 o 
  -5   2  11        3.12        3.28      1.72 o 
  -4   2  11        0.69        1.41      1.99 o 
  -3   2  11       16.92       22.83      4.82 o 
  -2   2  11        8.27        8.69      2.20 o 
  -1   2  11        9.42       11.97      2.90 o 
   0   2  11        2.16        3.01      2.03 o 
  -9   3  11        9.57       20.19      5.51 o 
  -8   3  11        0.04        1.49      1.98 o 
  -7   3  11        4.14        5.93      2.15 o 
  -6   3  11        0.52        0.68      2.08 o 
  -5   3  11        6.09       11.16      2.78 o 
  -4   3  11        0.06       -0.25      0.88 o 
  -3   3  11        0.79        1.34      2.14 o 
  -2   3  11       17.76       21.50      3.63 o 
  -1   3  11        6.69        1.44      2.04 o 
  -8   4  11        1.75       -0.45      2.11 o 
  -7   4  11        5.07        8.51      2.20 o 
  -6   4  11        2.63        4.86      1.78 o 
  -5   4  11       11.45       12.45      2.88 o 
  -4   4  11        4.27       15.15      3.24 o 
  -3   4  11       10.71       12.34      2.92 o 
  -2   4  11        0.25       -0.31      0.81 o 
  -7   5  11        0.31        7.38      3.04 o 
  -6   5  11       13.89       13.40      3.64 o 
  -5   5  11        0.50        1.12      3.32 o 
  -4   5  11        8.57        2.13      2.25 o 
  -3  -9  12        5.72        7.03      4.54 o 
  -2  -9  12        7.41       10.86      4.21 o 
  -1  -9  12        9.02        4.38      3.34 o 
  -5  -8  12        0.41        1.05      1.18 o 
  -4  -8  12       15.55       24.81      5.70 o 
  -3  -8  12        0.37        2.90      2.50 o 
  -2  -8  12        7.63        7.76      3.50 o 
  -1  -8  12        7.26       10.35      4.73 o 
   0  -8  12        3.75        5.76      3.53 o 
  -7  -7  12        0.02        2.76      2.35 o 
  -6  -7  12        1.58       -0.75      1.37 o 
  -5  -7  12        0.20       -3.20      2.90 o 
  -4  -7  12        1.16        6.18      3.09 o 
  -3  -7  12        8.06       10.47      4.55 o 
  -2  -7  12        0.37       10.49      4.09 o 
  -1  -7  12        3.47        4.72      2.26 o 
   0  -7  12        0.05       -3.29      2.31 o 
   1  -7  12        0.43       -4.96      3.30 o 
  -7  -6  12        3.16        5.94      2.56 o 
  -6  -6  12        0.22        2.35      1.78 o 
  -5  -6  12       11.92       15.56      4.70 o 
  -4  -6  12        2.22       -2.82      2.78 o 
  -3  -6  12        8.30       15.62      4.34 o 
  -2  -6  12        2.96       -0.40      1.69 o 
  -1  -6  12        2.59       -2.38      2.53 o 
   0  -6  12        0.16       -0.30      1.67 o 
   1  -6  12        0.01        4.76      3.07 o 
  -8  -5  12        1.45        0.93      1.22 o 
  -7  -5  12        0.65       -2.12      1.41 o 
  -6  -5  12        0.68       -2.04      1.55 o 
  -5  -5  12        2.86       -2.10      1.70 o 
  -4  -5  12        3.54        3.75      2.61 o 
  -3  -5  12        0.44       -0.02      1.74 o 
  -2  -5  12        7.39        3.68      2.48 o 
  -1  -5  12        9.89       13.73      4.71 o 
   0  -5  12        1.67       -0.36      2.42 o 
   1  -5  12        2.14        0.35      2.27 o 
  -8  -4  12        1.52        1.01      1.96 o 
  -7  -4  12        0.93       -0.20      1.31 o 
  -6  -4  12        0.74        2.07      1.30 o 
  -5  -4  12        5.86        6.28      1.73 o 
  -4  -4  12        3.97       10.77      3.79 o 
  -3  -4  12        0.26       -0.81      2.02 o 
  -2  -4  12        1.17       -2.51      3.07 o 
  -1  -4  12        0.02        1.13      2.11 o 
   0  -4  12        1.81       -2.51      1.90 o 
   1  -4  12       13.90       14.41      4.58 o 
  -9  -3  12        0.24        2.04      1.82 o 
  -8  -3  12        0.85        0.38      3.10 o 
  -7  -3  12        0.15        1.51      1.58 o 
  -6  -3  12       12.24       15.92      2.66 o 
  -5  -3  12       39.72       38.72      3.97 o 
  -4  -3  12        2.07        4.48      2.88 o 
  -3  -3  12        0.79        1.48      1.72 o 
  -2  -3  12        0.41        2.05      1.92 o 
  -1  -3  12        0.59        0.08      2.01 o 
   0  -3  12        0.00        4.41      3.55 o 
   1  -3  12        8.43       10.48      4.70 o 
  -9  -2  12        0.31        0.36      1.56 o 
  -8  -2  12        1.67        2.19      1.50 o 
  -7  -2  12        0.06       -0.06      2.45 o 
  -6  -2  12        1.51       -0.76      1.39 o 
  -5  -2  12        7.49        4.16      1.49 o 
  -4  -2  12        6.80        6.35      3.71 o 
  -3  -2  12        4.84        7.99      3.82 o 
  -2  -2  12        1.23        1.42      1.36 o 
  -1  -2  12        0.05       -2.32      2.04 o 
   0  -2  12        0.00       -1.32      1.56 o 
  -9  -1  12        4.37        4.64      2.55 o 
  -8  -1  12        0.08       -0.54      1.27 o 
  -7  -1  12        0.10       -4.26      2.84 o 
  -6  -1  12        6.23        9.81      2.24 o 
  -5  -1  12        2.18       -0.24      1.74 o 
  -4  -1  12        0.41       -1.14      1.03 o 
  -3  -1  12        0.38        4.35      2.67 o 
  -2  -1  12       16.47       10.21      3.93 o 
  -1  -1  12        1.00       -0.54      3.01 o 
   0  -1  12        1.45        4.43      2.93 o 
  -9   0  12        2.41        3.40      2.35 o 
  -8   0  12        3.08        4.64      5.62 o 
  -7   0  12        0.29       -1.97      1.31 o 
  -6   0  12        3.21        6.56      1.90 o 
  -5   0  12        0.99        3.18      1.29 o 
  -4   0  12        3.71        3.91      1.50 o 
  -3   0  12        0.29        2.66      3.26 o 
  -2   0  12        0.00       -0.93      1.83 o 
  -1   0  12        1.41       -0.27      2.03 o 
  -9   1  12        0.54        5.87      3.00 o 
  -8   1  12        0.14        0.88      1.24 o 
  -7   1  12        0.02        2.41      1.62 o 
  -6   1  12        0.00        0.73      1.39 o 
  -5   1  12        5.26        3.99      2.13 o 
  -4   1  12        1.59        1.61      1.29 o 
  -3   1  12        5.73       -0.41      3.01 o 
  -2   1  12        2.78        6.87      3.46 o 
  -9   2  12        2.78        8.90      2.95 o 
  -8   2  12        0.13        1.83      1.95 o 
  -7   2  12        6.53        7.50      2.37 o 
  -6   2  12        5.27        3.02      1.48 o 
  -5   2  12        0.42        0.08      1.01 o 
  -4   2  12        1.20        2.25      1.58 o 
  -3   2  12        8.96        9.09      3.89 o 
  -2   2  12        0.61        0.19      1.78 o 
  -8   3  12        0.00       -1.45      2.33 o 
  -7   3  12        3.35        5.82      2.05 o 
  -6   3  12        3.13        5.99      2.10 o 
  -5   3  12        6.48        4.69      3.65 o 
  -4   3  12        0.36        2.14      1.54 o 
  -3   3  12        2.91        1.76      2.99 o 
  -6  -7  13        0.35        1.68      2.27 o 
  -5  -7  13        1.19       -2.78      3.35 o 
  -4  -7  13        2.85       -3.38      3.20 o 
  -3  -7  13        0.42       -1.21      3.22 o 
  -2  -7  13        0.00        0.60      1.57 o 
  -6  -6  13        0.34       -0.36      2.74 o 
  -5  -6  13        2.59        0.37      2.05 o 
  -4  -6  13        0.47        1.17      2.28 o 
  -3  -6  13        0.75        0.08      2.15 o 
  -2  -6  13        4.05        9.88      3.96 o 
  -1  -6  13        0.58       -2.68      2.20 o 
  -7  -5  13        0.21        1.83      2.13 o 
  -6  -5  13        0.16        0.42      1.30 o 
  -5  -5  13        0.12        9.37      3.49 o 
  -4  -5  13        2.13        7.21      3.14 o 
  -3  -5  13        0.06       -0.42      2.04 o 
  -2  -5  13        4.90        2.60      2.48 o 
  -1  -5  13        4.55        9.35      3.90 o 
  -8  -4  13        1.31        0.38      3.03 o 
  -7  -4  13        2.59        4.52      3.02 o 
  -6  -4  13        1.91       -0.74      1.99 o 
  -5  -4  13        0.02        1.91      2.85 o 
  -4  -4  13        0.02        2.00      2.29 o 
  -3  -4  13        0.58        3.51      3.10 o 
  -2  -4  13        0.22       -0.62      2.38 o 
  -1  -4  13        0.13       -1.22      1.77 o 
  -8  -3  13        0.40       -0.43      1.30 o 
  -7  -3  13        0.44       -0.17      4.53 o 
  -6  -3  13       16.17        2.75      2.23 o 
  -5  -3  13        7.41       10.07      4.19 o 
  -4  -3  13        0.05        5.60      3.42 o 
  -3  -3  13        0.35        4.81      3.16 o 
  -2  -3  13        0.41        5.53      2.91 o 
  -1  -3  13        0.02        1.15      2.00 o 
  -8  -2  13        0.03       -1.27      1.40 o 
  -7  -2  13        0.18       -1.03      1.09 o 
  -6  -2  13        5.66        0.48      1.18 o 
  -5  -2  13        9.21       10.69      3.82 o 
  -4  -2  13        2.35        6.81      3.42 o 
  -3  -2  13        2.14        0.14      2.36 o 
  -2  -2  13        0.74       -5.60      3.73 o 
  -8  -1  13        0.04       -1.07      1.53 o 
  -7  -1  13        0.16       -0.17      0.88 o 
  -6  -1  13        5.37       10.91      3.48 o 
  -5  -1  13        2.91       -0.73      2.37 o 
  -4  -1  13        0.89       -2.26      2.41 o 
  -3  -1  13        0.56        1.18      3.03 o 
  -2  -1  13        5.87        3.84      3.32 o 
  -8   0  13        1.07       -4.06      2.70 o 
  -7   0  13        0.03       -0.07      1.21 o 
  -6   0  13        1.24        4.27      2.55 o 
  -5   0  13        0.41        6.27      3.38 o 
  -4   0  13        5.12        7.79      3.97 o 
  -3   0  13        0.05       -5.65      3.77 o 
  -7   1  13        0.11        0.70      2.91 o 
  -6   1  13        0.03       -2.18      2.62 o 
  -5   1  13        2.62        6.91      3.39 o 
  -4   1  13        0.05       -2.82      3.30 o 
  -3   1  13        6.67        5.95      3.56 o 
  -6   2  13        1.55        2.09      2.44 o 
  -5   2  13        0.92       -4.80      3.20 o 
  -5  -5  14        0.69        0.78      2.33 o 
  -4  -5  14        0.22       -0.92      3.18 o 
  -6  -4  14        0.07        1.41      1.68 o 
  -5  -4  14        0.58        4.67      2.51 o 
  -4  -4  14        1.53       -0.80      1.33 o 
  -6  -3  14        0.10       -3.89      2.60 o 
  -5  -3  14        1.66        2.29      2.62 o 
  -4  -3  14        1.27        4.47      2.70 o 
  -6  -2  14        0.17       -2.66      2.42 o 
  -5  -2  14        0.02       -1.17      3.11 o 
  -4  -2  14        1.43        1.97      2.85 o 
  -6  -1  14        6.53       15.94      5.30 o 
  -5  -1  14        0.02        1.78      3.44 o 
                                                 
